# Supplementary material for: Contemporary HIV-1 envelope pseudovirus panels for detecting and assessing B cell lineages with broadly neutralizing antibody potential
Source: PLoS Pathog. 2026 Apr 23;22(4):e1013739. doi: 10.1371/journal.ppat.1013739 (PMC13105343; doi:10.1371/journal.ppat.1013739)
Supplement: S1 Table — (A) IC50 AMP V704, (B) IC50 AMP V703, (C) IC80 AMP V704, and (D) IC80 AMP V703.When more than one transmitted founder lineage was found in an individual, the set of TFLs are grouped in these tables. For designing SHEP-T2 and class specific sensitive panels, we used the most sensitive variant overall to represent an individual, and those are marked in grey on the left. For the REP-T2 the least sensitive from an individual was used, are these are marked in yellow. “ND” means that the assay was not done. (XLSX) [file ppat.1013739.s007.xlsx]

## Sheet: Table S1. neutralization data
	S1 Table. IC50 and IC80 scores for the AMP V703 and V704 study sequences.
A		IC50															C	IC80
		CD4bs						V3		V2		FP			MPER			CD4bs						V3		V2		FP			MPER
	Sequence Name HVTN 704	1-18	VRC07-523 LS	VRC01-23 LS	3BNC117-LS	VRC01	CH235.12	PGT121-414 LS	10-1074 LS	PGDM1400	CAP256 VRC26.25 LS	PGT151	VRC34.01	ACS202	10E8v4	CAP248-2B		1-18	VRC07-523 LS	VRC01-23 LS	3BNC117-LS	VRC01	CH235.12	PGT121-414 LS	10-1074 LS	PGDM1400	CAP256 VRC26.25 LS	PGT151	VRC34.01	ACS202	10E8v4	CAP248-2B		PID	Sample origin local	Sample origin country*	HIV-1 M Env subtype	HIV-1 M Gag subtype	Notes
	V704_0026_231_RE_NT_pblib001_3	0.097	0.081	0.088	0.103	0.46	>25	0.006	0.017	0.075	>25	>25	>25	>25	0.07	>25		0.34	0.221	0.321	0.348	1.3	>25	0.018	0.057	1.186	>25	>25	>25	>25	0.66	>25		V704_026	Lima - San Miguel	PE	B	B
	V704_0128_220_RE_NT_pblib001_52	0.023	0.006	0.011	0.026	0.04	0.021	0.018	0.059	0.008	0.002	>25	0.194	22.918	1.221	ND		0.076	0.017	0.032	0.202	2.35	0.068	0.061	0.161	0.024	0.184	>25	10.094	>25	5.112	ND		V704_128	Lima - Peru	PE	F1/B	Recombinant of A1, B, F1
	V704_0128_220_RE_NT_pblib002_40	0.044	0.026	0.034	0.025	0.16	0.089	0.047	0.171	0.031	0.0003	>25	2.044	>25	1.33	>25		0.134	0.07	0.12	0.092	0.37	0.329	0.131	0.464	0.108	0.253	>25	>25	>25	0.38	>25		V704_128	Lima - Peru	PE	F1/B	Recombinant of A1, B, F1
	V704_0445_180_RE_NT_pblib001_22	0.012	0.063	0.021	>25	82.985	0.205	0.291	0.086	0.285	>25	0.083	>25	0.08	1.49	>25		0.035	0.694	0.09	>25	>25	0.948	1.497	0.255	1.096	>25	0.557	>25	0.79	4.358	>25		V704_445	Iquitos	PE	B	B
	V704_0496_040_RE_NT_pblib001_37	0.037	0.242	0.601	>25	4.94	1.236	0.142	0.078	0.011	0.011	>25	>25	>25	0.289	>25		0.142	0.565	2.091	>25	12.57	4.89	0.457	0.238	0.021	2.61	>25	>25	>25	1.207	>25		V704_496	Rio de Janeiro	BR	F1	F1
	V704_0513_150_RE_NT_pblib007_2	0.413	0.263	0.354	0.29	1.08	17.817	>25	>25	>25	>25	0.047	1.468	>25	0.98	>25		1.477	0.706	0.732	0.673	2.47	>25	>25	>25	>25	>25	1.89	>25	>25	4.3	>25		V704_513	Lima - San Marcos	PE	B	B
	V704_0513_150_RE_NT_pblib002_10	0.465	0.401	0.387	0.251	1.445	5.793	>25	>25	>25	>25	0.044	>25	>25	1.049	>25		1.315	0.887	1.007	0.687	3.64	19.266	>25	>25	>25	>25	1.084	>25	>25	4.13	>25		V704_513	Lima - San Marcos	PE	B	B
	V704_0513_150_RE_NT_pblib001_34	0.612	0.38	0.329	0.276	1.49	6.07	>25	>25	>25	>25	0.49	>25	>25	1.13	>25		1.71	1.037	0.892	0.785	3.2	22.674	>25	>25	>25	>25	>25	>25	>25	4.04	>25		V704_513	Lima - San Marcos	PE	B	B
	V704_0575_060_RE_NT_pblib002_16	0.244	0.989	0.615	1.294	1.934	2.286	>25	>25	0.051	>25	>25	0.239	0.039	0.57	>25		1.278	3.279	2.171	4.895	6.12	6.285	>25	>25	0.188	>25	>25	0.849	0.193	2.06	>25		V704_575	Lima - Via Libre	PE	B variant	B-like
	V704_0575_060_RE_NT_pblib001_60	0.412	1.02	0.652	1.241	2.195	2.275	>25	>25	0.047	>25	>25	0.657	0.083	0.417	>25		1.926	4.692	2.289	6.593	6.718	8.447	>25	>25	0.23	>25	>25	2.715	0.287	1.53	>25		V704_575	Lima - Via Libre	PE	B variant	B-like
	V704_0575_060_RE_NT_con02_s	0.467	0.756	0.771	0.965	2.118	2.354	>25	>25	0.042	>25	>25	>25	0.157	0.494	>25		2.119	2.68	2.44	5.349	6.46	8.191	>25	>25	0.164	>25	>25	>25	0.557	1.74	>25		V704_575	Lima - Via Libre	PE	B variant	B-like
	V704_0644_060_RE_NT_pblib001_216	0.084	0.155	0.279	0.29	1.02	3.275	6.348	0.454	>25	>25	>25	5.728	>25	0.297	>25		0.358	0.513	0.816	1.025	2.49	11.908	>25	1.551	>25	>25	>25	>25	>25	1.427	>25		V704_644	Lima - San Miguel	PE	B variant	B
	V704_0726_080_RE_NT_pblib001_26	0.199	1.02	0.466	0.537	5.636	3.445	0.36	0.734	0.421	>25	>25	>25	>25	2.473	>25		0.571	3.3	1.177	1.568	18.649	14.337	1.31	1.913	1.668	>25	>25	>25	>25	11.4	>25		V704_726	Philadelphia/U of Pennsylvania	US	B	B-like
	V704_0746_760_RE_NT_pblib001_37	0.19	0.397	0.15	0.255	0.87	5.201	0.015	0.014	>25	>25	>25	>25	>25	3.08	>25		0.629	1.056	0.502	0.716	2.27	>25	0.034	0.032	>25	>25	>25	>25	>25	8.99	>25		V704_746	Lima - Via Libre	PE	B	B
	V704_0746_760_RE_NT_pblib003_34	0.187	0.415	0.122	0.26	1.07	7.051	0.018	0.013	>25	>25	>25	>25	>25	2.56	>25		0.625	1.095	0.442	0.909	2.87	>25	0.049	0.032	>25	>25	>25	>25	>25	7.78	>25		V704_746	Lima - Via Libre	PE	B	B
	V704_0746_760_RE_NT_pblib002_36	0.224	0.447	0.189	0.282	1.25	6.796	0.02	0.015	>25	>25	>25	>25	>25	1.96	>25		0.775	1.184	0.868	1.025	3.08	>25	0.053	0.035	>25	>25	>25	>25	>25	5.37	>25		V704_746	Lima - Via Libre	PE	B	B
	V704_0847_030_RE_NT_pblib001_34	6.634	0.19	0.053	>25	2.048	>25	0.01	0.003	>25	>25	>25	>25	>25	0.221	0.041		>25	0.663	0.269	>25	6.537	>25	0.028	0.008	>25	>25	>25	>25	>25	1.129	>25		V704_847	Lima - Peru	PE	B	B-like
	V704_0847_030_RE_NT_pblib002_23	9.694	0.204	0.161	>25	3.118	>25	0.011	0.006	>25	>25	>25	>25	>25	0.27	1.448		>25	1.022	0.397	>25	8.502	>25	0.026	0.02	>25	>25	>25	>25	>25	1.602	>25		V704_847	Lima - Peru	PE	B	B-like
	V704_0855_080_RE_NT_pblib001_187	0.012	0.003	0.002	0.009	0.013	>25	0.05	0.061	>25	>25	0.007	>25	>25	0.134	>25		0.028	0.01	0.01	0.025	0.044	>25	0.259	0.235	>25	>25	0.028	>25	>25	0.836	>25		V704_855	Lima - Peru	PE	B	B
	V704_0856_240_RE_NT_pblib001_9	0.095	0.063	0.055	0.06	0.524	0.503	0.011	0.016	>25	>25	1.04	7.845	>25	0.54	>25		0.379	0.184	0.164	0.24	1.32	1.98	0.037	0.042	>25	>25	>25	>25	>25	2.44	>25		V704_856	Boston - Brigham and Women's	US	B	B
	V704_0886_250_RE_NT_pblib001_10	0.173	0.177	0.099	0.516	1.745	>25	0.338	0.185	>25	>25	>25	>25	0.498	0.171	>25		0.742	0.745	0.354	2.225	4.601	>25	3.693	0.789	>25	>25	>25	>25	>25	1.04	>25		V704_886	Iquitos	PE	B	B
	V704_0907_130_RE_NT_pblib001_32	0.016	0.193	0.019	0.199	0.364	15.857	0.002	0.006	>25	>25	0.017	0.25	0.236	0.655	>25		0.049	0.522	0.053	2.65	0.816	>25	0.009	0.011	>25	>25	0.05	0.99	3.53	2.397	>25		V704_907	Philadelphia/U of Pennsylvania	US	B	B
	V704_0911_150_RE_NT_pblib001_58	0.437	0.538	1.525	0.622	1.391	10.111	0.013	0.018	>25	>25	3.99	>25	>25	0.869	>25		1.545	1.77	3.313	1.814	3.503	>25	0.032	0.04	>25	>25	>25	>25	>25	4.326	>25		V704_911	Philadelphia/U of Pennsylvania	US	B	B
	V704_0944_180_RE_NT_pblib001_76	0.023	0.02	0.007	0.061	0.074	>25	>25	>25	>25	>25	0.367	>25	>25	>25	>25		0.077	0.068	0.021	0.221	0.24	>25	>25	>25	>25	>25	>25	>25	>25	20	>25		V704_944	Lima - Via Libre	PE	B	B
	V704_1109_140_RE_NT_pblib001_191	>25	0.283	2.455	>25	3.36	>25	>25	>25	0.201	>25	>25	>25	>25	1.25	>25		>25	0.774	6.788	>25	8.7	>25	>25	>25	0.449	>25	>25	>25	>25	4.7	>25		V704_1109	Lima - Via Libre	PE	F1/B	F1-like
	V704_1180_070_RE_NT_pblib001_87	0.005	0.045	0.013	0.016	0.17	0.145	>25	>25	0.188	>25	0.009	0.283	0.273	0.32	0.114		0.017	0.155	0.031	0.062	0.47	0.487	>25	>25	1.031	>25	0.027	2.325	6.402	2.06	>25		V704_1180	Lima - Via Libre	PE	A1/B	A/B
	V704_1180_070_RE_NT_pblib027_1	0.005	0.074	0.009	0.018	0.137	0.419	>25	>25	0.405	>25	0.009	0.683	0.388	0.16	>25		0.021	0.193	0.026	0.062	0.419	1.701	>25	>25	2.394	>25	0.027	3.647	6.066	0.88	>25		V704_1180	Lima - Via Libre	PE	A1/B	A/B
	V704_1183_220_RE_NT_pblib001_70	0.041	0.347	0.038	0.065	0.39	1.185	0.032	0.051	>25	>25	3.666	>25	0.228	0.495	>25		0.115	0.73	0.086	0.23	0.91	3.05	0.09	0.134	>25	>25	>25	>25	5.842	1.77	>25		V704_1183	Los Angeles - UCLA	US	B/F	B
	V704_1429_090_RE_NT_pblib002_75	0.111	0.097	0.078	1.216	0.235	>25	>25	>25	0.079	11.679	4.01	>25	>25	0.537	>25		0.421	0.25	0.212	6.731	0.618	>25	>25	>25	0.339	>25	>25	>25	>25	2.683	>25		V704_1429	Lausanne	CH	F2	F2
	V704_1429_090_RE_NT_pblib001_111	0.119	0.112	0.122	1.806	0.307	>25	>25	>25	0.141	>25	4.52	>25	>25	0.45	>25		0.322	0.287	0.318	9.705	0.727	>25	>25	>25	0.892	>25	>25	>25	>25	1.737	>25		V704_1429	Lausanne	CH	F2	F2
	V704_1528_240_RE_NT_pblib001_17	0.06	0.439	0.114	0.092	2.39	7.107	0.003	0.004	>25	>25	1.418	0.04	0.041	0.243	1.15		0.238	1.509	0.114	0.464	7.13	24.662	0.012	0.012	>25	>25	>25	0.385	0.181	0.949	>25		V704_1528	Lima - San Miguel	PE	B	B
	V704_1535_030_RE_NT_pblib001_471	0.052	0.068	0.018	0.019	0.088	>25	0.011	0.071	1.109	>25	0.197	0.391	0.512	0.015	0.334		0.129	0.183	0.054	0.061	0.281	>25	0.041	0.241	4.061	>25	>25	1.36	5.17	0.143	>25		V704_1535	Atlanta - Ponce de Leon	US	B	B
	V704_1706_040_RE_NT_pblib001_26	0.2	0.058	0.058	0.164	0.489	0.186	0.457	0.301	1.986	>25	>25	>25	>25	0.488	>25		1.103	0.203	0.161	0.924	1.25	0.641	1.784	1.126	13.413	>25	>25	>25	>25	1.95	>25		V704_1706	Lima - Via Libre	PE	B	B
	V704_1775_030_RE_NT_pblib001_135	0.014	0.029	0.031	0.109	0.09	0.05	>25	>25	0.002	0.028	0.112	>25	>25	0.291	>25		0.014	0.077	0.073	6.421	0.487	0.166	>25	>25	0.007	>25	1.767	>25	>25	1.811	>25		V704_1775	Lima - Peru	PE	F1	F1 or B-like
	V704_1783_150_RE_NT_pblib001_144	0.006	0.064	0.009	0.036	0.135	>25	0.248	0.485	>25	>25	0.06	>25	0.353	0.388	>25		0.02	0.15	0.027	0.09	0.28	>25	1.474	1.766	>25	>25	>25	>25	>25	1.49	>25		V704_1783	Lima - San Miguel	PE	B	B
	V704_1835_150_RE_NT_pblib001_10	0.027	21.596	0.041	>25	99	>25	3.127	0.095	>25	>25	0.112	0.412	0.113	0.147	>25		0.079	>25	0.187	>25	>25	>25	>25	0.312	>25	>25	1.176	>25	1.291	0.982	>25		V704_1835	Lima - San Marcos	PE	B	B
	V704_1835_150_RE_NT_pblib002_9	0.026	24.845	0.078	>25	>100	>25	3.791	0.081	>25	>25	0.24	1.729	0.397	0.099	>25		0.107	>25	0.179	>25	>25	>25	>25	0.346	>25	>25	5.51	>25	6.834	0.88	>25		V704_1835	Lima - San Marcos	PE	B	B
	V704_1930_170_RE_NT_pblib002_114	0.032	0.025	0.013	0.028	0.11	0.087	>25	>25	0.014	>25	>25	>25	>25	1	>25		0.115	0.086	0.04	0.1	0.297	0.394	>25	>25	0.063	>25	>25	>25	>25	6.298	>25		V704_1930	Lima - Peru	PE	12_BF,F1 recombinant	F1-B rec
	V704_1930_170_RE_NT_pblib001_234	0.041	0.035	0.023	0.043	0.134	0.118	>25	>25	0.018	>25	>25	>25	>25	1.25	>25		0.148	0.121	0.079	0.121	0.376	0.424	>25	>25	0.063	>25	>25	>25	>25	20	>25		V704_1930	Lima - Peru	PE	12_BF,F1 recombinant	F1-B rec
	V704_1991_230_RE_NT_pblib001_38	0.093	0.284	0.171	0.242	1.51	0.303	>25	>25	0.026	0.0003	0.373	>25	0.128	0.5	>25		0.329	0.951	0.606	0.839	4.22	1.374	>25	>25	0.109	0.0001	>25	>25	1.054	2.54	>25		V704_1991	Iquitos	PE	B	B
	V704_1991_230_RE_NT_pblib002_19	0.067	0.215	0.14	0.165	1.488	0.309	>25	>25	0.052	0.0003	>25	>25	0.12	0.317	>25		0.23	0.753	0.523	0.581	4.21	1.059	>25	>25	0.173	0.057	>25	>25	0.589	1.433	>25		V704_1991	Iquitos	PE	B	B
	V704_2065_060_RE_NT_pblib001_47	0.069	0.146	0.028	0.047	0.22	0.052	>25	>25	>25	>25	>25	>25	>25	0.1	>25		0.405	0.691	0.076	0.316	0.603	0.572	>25	>25	>25	>25	>25	>25	>25	0.729	>25		V704_2065	Lima - San Miguel	PE	B	B-like
	V704_2065_060_RE_NT_pblib002_42	0.062	0.082	0.037	0.048	0.22	0.036	>25	>25	>25	>25	>25	>25	>25	0.161	>25		0.335	0.854	0.121	0.292	0.67	0.378	>25	>25	>25	>25	>25	>25	>25	1.33	>25		V704_2065	Lima - San Miguel	PE	B	B-like
	V704_2095_130_RE_NT_pblib001_136	0.079	0.096	0.031	0.053	0.312	0.283	2.167	0.085	>25	>25	0.147	>25	>25	0.51	>25		0.234	0.256	0.084	0.124	0.82	1.004	>25	0.239	>25	>25	>25	>25	>25	2.82	>25		V704_2095	Iquitos	PE	B	B
	V704_2448_240_RE_NT_pblib001_288	0.133	0.108	0.01	0.058	0.14	0.146	>25	>25	>25	>25	>25	>25	7.416	>25	>25		0.489	0.297	0.03	0.211	0.412	0.393	>25	>25	>25	>25	>25	>25	>25	20	>25		V704_2448	Lima - San Miguel	PE	B	B-like
	V704_2541_080_RE_NT_pblib001_13	0.037	0.056	0.033	0.032	0.305	0.288	0.026	0.008	2.163	>25	0.033	0.755	>25	0.25	>25		0.109	0.152	0.088	0.093	0.74	0.763	0.136	0.026	9.447	>25	0.161	2.733	>25	1.12	>25		V704_2541	Atlanta - Ponce de Leon	US	B	B	V704_2541 also called V704_1041
	V704_2541_080_RE_NT_pblib042_1	0.026	0.036	0.018	0.021	0.21	0.112	0.022	0.027	0.218	>25	0.168	2.872	>25	0.08	>25		0.058	0.118	0.05	0.071	0.58	0.391	0.074	0.088	1.459	>25	>25	>25	>25	0.73	>25		V704_2541	Atlanta - Ponce de Leon	US	B	B	V704_2541 also called V704_1041
	V704_2541_080_RE_NT_pblib003_5	0.053	0.069	0.025	0.051	0.38	0.409	0.044	0.011	3.382	>25	0.048	0.477	>25	0.184	>25		0.152	0.246	0.071	0.148	1.02	1.417	0.264	0.042	18.004	>25	0.215	1.791	>25	0.82	>25		V704_2541	Atlanta - Ponce de Leon	US	B	B	V704_2541 also called V704_1041
	V704_2544_140_RE_NT_pblib002_10	0.431	0.122	0.136	0.108	0.922	4.104	0.493	0.611	>25	>25	>25	>25	>25	0.4	>25		0.493	0.424	0.346	0.298	2.24	>25	2.283	2.125	>25	>25	>25	>25	>25	1.567	>25		V704_2544	New Jersey Medical School	US	B	B	V704_2544 also called V704_1044
	V704_2544_140_RE_NT_pblib001_11	0.99	0.431	0.494	0.82	5.76	8.648	16.44	0.421	13.864	>25	0.059	>25	>25	1.127	17.994		3.149	1.12	1.339	2.977	14.88	>25	>25	1.314	>25	>25	0.232	>25	>25	4.195	>25		V704_2544	New Jersey Medical School	US	B	B	V704_2544 also called V704_1044
	V704_2544_150_RE_NT_pblib001_33	0.262	0.2	0.18	0.35	1.84	3.257	0.03	0.063	0.101	>25	>25	>25	>25	0.29	>25		0.871	0.549	0.687	1.181	5.31	16.051	0.106	0.171	0.28	>25	>25	>25	>25	1.12	>25		V704_2544	New Jersey Medical School	US	B	B	V704_2544 also called V704_1044
	V704_2555_240_RE_NT_pblib001_231	0.092	0.052	0.033	0.075	0.424	>25	0.012	0.03	>25	>25	>25	2.808	0.151	>25	>25		0.38	0.148	0.087	0.258	1.061	>25	0.052	0.057	>25	>25	>25	>25	>25	20	>25		V704_2555	Lima - San Marcos	PE	B	B	V704_2544 also called V704_1055
	V704_2684_181_RE_NT_pblib001_13	0.01	0.044	0.014	0.051	0.09	>25	0.006	0.019	>25	>25	>25	>25	0.913	0.03	>25		0.029	0.117	0.044	0.139	0.31	>25	0.018	0.05	>25	>25	>25	>25	>25	0.12	>25		V704_2684	Lima - Via Libre	PE	B	B
	V704_2684_181_RE_NT_pblib006_3	0.007	0.057	0.012	0.43	0.092	>25	0.007	0.019	>25	>25	>25	>25	0.97	0.031	>25		0.033	0.158	0.043	0.131	0.275	>25	0.019	0.057	>25	>25	>25	>25	>25	0.13	>25		V704_2684	Lima - Via Libre	PE	B	B
	V704_2767_070_RE_NT_pblib001_63	0.217	0.126	0.068	0.796	2.06	1.275	0.066	0.241	>25	>25	0.038	>25	>25	2.03	>25		0.476	0.252	0.184	2.979	8.32	3.189	0.195	0.63	>25	>25	0.854	>25	>25	7.16	>25		V704_2767	Lima - San Miguel	PE	B	B
	V704_2788_060_RE_NT_pblib001_96	0.075	0.173	0.277	0.167	1.36	0.694	0.171	0.201	0.003	0.0003	2.78	>25	>25	0.43	>25		0.221	0.45	0.714	0.609	3.171	2.516	0.571	0.536	0.008	0.0001	>25	>25	>25	2.06	>25		V704_2788	Lima - Peru	PE	B/F rec	F1
	V704_2788_060_RE_NT_pblib002_20	0.192	0.26	0.284	0.223	1.409	1.144	0.134	0.144	0.011	0.011	16.77	>25	>25	0.082	>25		0.502	0.596	0.735	0.708	3.5	3.104	0.356	0.381	0.01	0.01	>25	>25	>25	0.434	>25		V704_2788	Lima - Peru	PE	B/F rec	F1
	V704_2834_210_RE_NT_pblib002_26	0.056	0.199	0.088	0.059	2.039	>25	7.78	3.385	>25	>25	>25	1.179	>25	0.397	>25		0.229	0.727	0.3	0.23	5.79	>25	>25	18.87	>25	>25	>25	5.353	>25	1.84	>25		V704_2834	Rio de Janeiro	BR	B	B
	V704_2834_210_RE_NT_pblib001_44	0.107	0.312	0.073	0.086	2.19	>25	19.219	4.297	>25	>25	>25	0.922	>25	0.12	>25		0.328	1.11	0.211	0.253	5.62	>25	>25	15.601	>25	>25	>25	3.189	>25	0.415	>25		V704_2834	Rio de Janeiro	BR	B	B
	V704_2839_140_RE_NT_pblib001_208	0.116	0.183	0.346	1.426	1.58	>25	>25	>25	>25	>25	>25	1.771	1.486	0.63	>25		0.318	0.5	0.731	5.705	3.96	>25	>25	>25	>25	>25	>25	8.989	>25	2.355	>25		V704_2839	Lima - San Marcos	PE	B	B-F1 rec
	V704_2981_150_RE_NT_pblib004_2	0.392	0.414	0.102	0.129	2.43	0.279	1.271	0.702	0.262	>25	>25	9.095	>25	0.23	>25		1.826	1.134	0.288	0.351	6.36	0.929	8.173	2.389	0.704	>25	>25	>25	>25	0.922	>25		V704_2981	Atlanta - Ponce de Leon	US	B	B
	V704_2981_150_RE_NT_pblib001_33	5.259	1.404	0.942	1.038	6.07	2.665	0.609	0.421	0.022	>25	>25	24.65	>25	2.89	>25		>25	3.909	3.159	3.012	16.5	7.835	3.613	1.139	0.06	>25	>25	>25	>25	9.84	>25		V704_2981	Atlanta - Ponce de Leon	US	B	B
	V704_2981_150_RE_NT_pblib002_11	0.809	0.443	0.304	0.248	1.89	0.734	>25	>25	>25	>25	>25	16.439	>25	1.09	>25		4.473	1.502	0.649	0.917	4.94	2.453	>25	>25	>25	>25	>25	>25	>25	4.03	>25		V704_2981	Atlanta - Ponce de Leon	US	B	B
	V704_2981_150_RE_NT_pblib003_4	1.058	0.39	0.178	0.155	1.84	0.333	>25	>25	>25	>25	>25	>25	>25	0.28	>25		4.22	1.355	0.497	0.53	5.58	0.886	>25	>25	>25	>25	>25	>25	>25	1.17	>25		V704_2981	Atlanta - Ponce de Leon	US	B	B
	V704_3000_240_RE_NT_pblib001_8	0.037	0.11	0.392	0.156	0.523	>25	>25	>25	8.698	>25	>25	0.281	>25	0.111	>25		0.175	0.287	1.724	0.527	1.79	>25	>25	>25	>25	>25	>25	3.358	>25	ND	>25		V704_3000		PE	B	B
	V704_3000_240_RE_NT_pblib019_1	0.062	0.201	0.562	0.271	1.92	>25	>25	>25	16.221	>25	>25	0.145	>25	0.14	>25		0.178	0.461	1.597	1.445	5.22	>25	>25	>25	>25	>25	>25	8.711	>25	0.745	>25		V704_3000		PE	B	B
	V704_3008_040_RE_NT_pblib001_113	0.067	0.431	0.025	0.163	3.02	>25	0.017	0.178	>25	>25	>25	>25	>25	0.184	>25		0.402	1.972	0.092	0.704	9.935	>25	0.22	4.87	>25	>25	>25	>25	>25	1.11	>25		V704_3008	Iquitos	PE	B	B
	V704_0372_250_RE_NT_pblib001_7	0.03	0.167	0.062	0.199	0.415	0.191	>25	>25	>25	>25	>25	>25	>25	0.087	>25		0.165	1.52	0.284	1.47	1.32	3.16	>25	>25	>25	>25	>25	>25	>25	0.427	>25		V704_372	Lima - San Miguel	PE	B	B
	V704_0372_250_RE_NT_pblib002_6	0.023	0.217	ND	0.151	0.326	2.426	>25	>25	>25	2.114	ND	ND	ND	0.09	ND		0.125	0.529	ND	0.986	0.868	>25	>25	>25	>25	>25	ND	ND	ND	ND	ND		V704_372	Lima - San Miguel	PE	B	B	Incomplete testing, did not use
B		IC50															D	IC80
		CD4bs						V3		V2		FP			MPER			CD4bs						V3		V2		FP			MPER
	Sequence Name HVTN 703	1-18	VRC07-523 LS	VRC01-23 LS	3BNC117-LS	VRC01	CH235.12	PGT121-414 LS	10-1074 LS	PGDM1400	CAP256 VRC26.25 LS	PGT151	VRC34.01	ACS202	10E8v4	CAP248-2B		1-18	VRC07-523 LS	VRC01-23 LS	3BNC117-LS	VRC01	CH235.12	PGT121-414 LS	10-1074 LS	PGDM1400	CAP256 VRC26.25 LS	PGT151	VRC34.01	ACS202	10E8v4	CAP248-2B		PID	Sample origin local	Sample origin country*	HIV-1 M Env subtype	HIV-1 M Gag subtype	Notes
	V703_0013_090_RE_con_s	0.52	0.42	0.49	>25	3.47246	>10	7.97	18.41	0.01	0.01	>10	>10	>10	1.61	>10		1.93	1.12	1.07	>25	9.21178	>10	>25	>25	0.02	0.03	>10	>10	>10	16.92	>10		V703_0013	Vulindlela	ZA	C	C3
	V703_0203_081_RE_pblib002_s	0.38	0.45	1.23	>25	3.87208	7.6	0.04	0.03	>25	>25	>10	>10	>10	0.67	>10		1.91	1.61	5.69	>25	15.2818	>10	0.11	0.1	>25	>25	>10	>10	>10	2.45	>10		V703_0203	Lilongwe	MW	C	C3
	V703_0203_081_RE_sga8A5_s	0.64	0.41	0.91	>25	4.15077	>10	0.03	0.02	>25	>25	>10	>10	>10	0.13	>10		2.26	1.54	3.27	>25	>25	>10	0.08	0.06	>25	>25	>10	>10	>10	0.62	>10		V703_0203	Lilongwe	MW	C	C3
	V703_0217_050_RE_pblib002_s	0.0018	0.07	0.06	>25	>25	0.15	>25	>25	0.0028	0.0011	0.0029	0.02	0.06	0.24	0.01		0.01	0.17	0.24	>25	>25	0.79	>25	>25	0.01	0.01	0.0162	0.06	>10	0.81	0.04		V703_0217	Harare-Seke South	ZW	C	C3
	V703_0217_050_RE_sga2A3_s	0.008	0.03	0.04	>25	>25	0.29	>25	>25	0.004	0.002	0.01	0.0>253	2.21	0.18	0.0247		0.08	0.11	0.22	>25	>25	1.16	>25	>25	0.01	0.002	0.04	0.09	>10	1	>10		V703_0217	Harare-Seke South	ZW	C	C3
	V703_0279_110_RE_con_s-modified	0.08	0.25	0.17	0.44	1.39095	5.34	0.77	0.49	21.61	>25	>10	>10	>10	0.08	>10		0.36	1.09	0.51	1.35	3.93647	>10	5.6	3.53	>25	>25	>10	>10	>10	0.61	>10		V703_0279	eThekwini	ZA	C	C3
	V703_0279_110_RE_pblib002_s	0.17	0.18	0.14	0.33	1.50893	>10	0.94	1.19	>25	>25	>10	>10	>10	0.34	>10		0.64	0.58	0.35	1.51	4.6208	>10	3.46	5.92	>25	>25	>10	>10	>10	1.3	>10		V703_0279	eThekwini	ZA	C	C3
	V703_0472_030_RE_con_s	0.0054	0.01	0.005	>25	0.0209785	0.05	>25	7.94	0.1	0.01	0.028	5.67	>10	0.42	>10		0.0115	0.01	<0,005	>25	0.073459	0.18	>25	>25	2.99	0.04	0.13	>10	>10	2.72	>10		V703_0472	Lilongwe	MW	C	C3
	V703_0537_110_RE_sga4H1_s	0.01	0.01	0.005	0.02	0.089929	1.14	0.01	0.08	0.09	0.01	>10	>10	>10	0.68	>10		0.06	0.04	0.01	0.05	>25	2.63	0.05	>25	0.45	0.19	>10	>10	>10	4.32	>10		V703_0537	Chatsworth	ZA	C	C3
	V703_0537_110_RE_sga2B5_s	0.007	0.03	0.005	0.08	0.0266904433192>259	0.04	0.02	0.1	0.22	0.01	>10	>10	>10	0.66	>10		0.02	0.09	0.0072	0.28	0.069454	0.13	0.12	0.44	0.81	0.6	>10	>10	>10	3.82	>10		V703_0537	Chatsworth	ZA	C	C3
	V703_0537_110_RE_pblib003_s	0.0138	0.02	0.005	0.03	0.09678>25882373004	0.19	0.05	0.21	1	0.01	>10	>10	>10	0.26	>10		0.0411	0.06	0.01	0.08	0.194653	0.56	0.15	0.56	5.78	11.04	>10	>10	>10	1.77	>10		V703_0537	Chatsworth	ZA	C	C3
	V703_0566_160_RE_con_s	0.04	0.09	0.11	0.2	1.33237	0.48	0.01	0.01	>25	>25	0.007	0.08	>10	0.92	>10		0.2	0.31	0.65	0.94	5.21214	1.33	0.03	0.03	>25	>25	>10	0.3	>10	5.32	>10		V703_0566	Johannesburg	ZA	C	C3
	V703_0566_160_RE_pblib002_s	0.06	0.18	0.17	0.66	3.50276	1.28	0.03	0.06	>25	>25	0.2	0.08	>10	4.21	>10		0.21	0.49	0.64	4.51	10.6147	3.6	0.06	0.13	>25	>25	>10	0.27	>10	21.21	>10		V703_0566	Johannesburg	ZA	C	C3
	V703_0629_150_RE_pblib002_s	0.08	0.08	0.07	0.11	1.44397	0.34	3.9	3.11	0.36	0.11	0.01	0.1	>10	0.74	>10		0.31	0.23	0.28	0.5	4.39287	2.3	>25	10.4	4.24	>25	0.04	0.87	>10	3.62	>10		V703_0629	Gabarone	BW	C	C3
	V703_0629_150_RE_sga5A2_s	0.09	0.22	0.0256	0.39	0.719376	0.2	4.72	4.4	0.42	0.05	0.0032	0.16	>10	4.27	>10		0.23	0.68	0.0775	1.23	2.51531	0.73	>25	20.11	13.43	5.28	0.02	>10	>10	19.58	>10		V703_0629	Gabarone	BW	C	C3
	V703_0629_150_RE_pblib003_s	0.11	0.33	0.06	0.72	1.07588	1.5	9.87	5.61	1.51	>25	0.06	>10	>10	6.44	>10		0.29	1.16	0.19	2.23	3.78988	4.66	>25	22.45	>25	>25	0.19	>10	>10	20.82	>10		V703_0629	Gabarone	BW	C	C3
	V703_0629_150_RE_pblib004_s	0.12	0.24	0.08	0.8	1.02816	0.41	6.41	4.12	0.11	0.22	0.01	1.1	>10	2.46	>10		0.31	0.58	0.24	4.4	3.30962	1.51	>25	11.64	0.64	>25	0.04	>10	>10	7.97	>10		V703_0629	Gabarone	BW	C	C3
	V703_0646_051_RE_con_s	0.18	0.45	0.63	1.54	4.89717	>10	>25	>25	0.01	0.01	0.07	0.07	>10	1.56	>10		1.85	1.29	3	4.29	15.7791	>10	>25	>25	0.05	0.03	>10	0.32	>10	8.71	>10		V703_0646	eThekwini	ZA	C	C3
	V703_0739_110_RE_con_s-modified	0.025	0.05	0.023	0.07	0.14308	0.56	0.67	0.16	3.23	0.0009	>10	4.86	0.09	1.94	>10		0.1	0.14	0.07	0.19	0.457706	1.11	2.3	0.58	3.23	0.01	>10	>10	>10	7.54	>10		V703_0739	Chatsworth	ZA	C	C3
	V703_0842_200_RE_con_s	>10	1.44	1.82	2.13	20.8948	6.36	7.23	1.56	0.11	0.01	0.21	>10	>10	0.73	>10		>10	5.36	6.75	8.92	>25	>10	>25	14.49	0.3	0.07	>10	>10	>10	5.15	>10		V703_0842	Harare-Seke South	ZW	C	C3
	V703_0865_070_RE_con_s	0.09	0.09	ND	ND	ND	12	ND	ND	ND	ND	>10	>10	>10	ND	ND		0.39	4.83	ND	ND	ND	4.15	ND	ND	ND	ND	>10	>10	>10	ND	ND		V703_0865		KE	G
	V703_0926_070_RE_sga2H2_s	2.02	0.81	0.76	2.04	7.80266	2.34	0.04	0.1	1.04	>25	>10	>10	>10	0.56	>10		7.85	2.4	2.36	>25	>25	9.8	0.13	0.32	4.07	>25	>10	>10	>10	2.71	>10		V703_0926	Cape Town	ZA	C	C3
	V703_1060_080_RE_con_s	0.09	0.13	0.28	0.8	1.71231	1.17	>25	3.63	>25	0.31	0.05	>10	>10	0.08	>10		0.76	0.56	1	3.53	6.26547	4.39	>25	19.06	>25	1.67	>10	>10	>10	0.39	>10		V703_1060	eThekwini	ZA	C	C3
	V703_1104_100_RE_pblib001_s	0.18	1.81	0.92	2.57	4.04808	>10	>25	2.98	0.33	0.14	>10	>10	0.19	0.92	>10		0.63	9.7	3.69	14.4	>25	>10	>25	>25	0.95	3.54	>10	>10	>10	5.2	>10		V703_1104	Harare-Parirenyatwa	ZW	C	C3
	V703_1104_100_RE_sga10A5_s	0.33	1.32	1.69	1.8	8.08078	>10	>25	3.58	0.92	0.12	>10	>10	0.15	0.28	>10		0.93	5.82	4.4	8.72	>25	>10	>25	12.3	3	4.28	>10	>10	>10	1.52	>10		V703_1104	Harare-Parirenyatwa	ZW	C	C3
	V703_1104_100_RE_sga10G5_s	0.28	1.61	1.41	2.99	6.40951	>10	>25	10.48	0.47	0.12	>10	>10	4.23	0.86	>10		0.85	7.28	4.31	15.41	22.0665	>10	>25	>25	2.43	>25	>10	>10	>10	2.85	>10		V703_1104	Harare-Parirenyatwa	ZW	C	C3
	V703_1298_080_RE_pblib002_s	0.15	1.27	0.13	>25	>25	0.16	>25	>25	0.09	0.01	0.1	>10	>10	0.84	>10		0.77	25	0.38	>25	>25	0.59	>25	>25	0.84	0.07	9.49	>10	>10	4.35	>10		V703_1298	Harare-Spilhaus	ZW	C	C3
	V703_1313_040_RE_con_s	0.046	0.04	0.07	0.11	0.686017	>10	0.01	0.06	0.004	0.0018	>10	>10	>10	0.01	>10		0.26	0.12	0.24	0.42	2.4732	>10	0.05	0.23	0.0157	0.02	>10	>10	>10	0.43	>10		V703_1313	Bothas Hill	ZA	C	C3
	V703_1471_190_RE_con_s	0.05	0.08	0.0235	0.06	0.160782805>252105	0.6	0.01	0.1	0.02	0.01	0.01	>10	>10	4.92	0.011		0.15	0.61	0.07	0.22	0.521775	1.89	0.02	0.26	0.14	0.02	0.02	>10	>10	25	>10		V703_1471	eThekwini	ZA	C	C3
	V703_1675_080_RE_con_s-modified	0.02	0.08	0.0414	0.06	0.344635	0.15	0.98	1.42	0.01	0.00013	0.59	>10	4.47	18.53	>10		0.09	0.16	0.19	0.16	1.3422	0.55	5.5	10.67	0.04	0.01	4.81	>10	>10	>25	>10		V703_1675	eThekwini	ZA	C	C3
	V703_1675_080_RE_con_s	0.0279	0.05	0.0528	0.04	0.3779183384>25002	0.23	0.26	0.79	0.01	0.01	>10	>10	1.49	14.66	>10		0.11	0.15	0.17	0.12	1.36857	0.7	1.18	3.85	0.02	0.01	>10	>10	>10	>25	>10		V703_1675	eThekwini	ZA	C	C3
	V703_1750_140_RE_con_s	0.11	0.18	0.13	0.23	0.88133	1.35	0.05	0.08	>25	8.59	0.05	0.34	>10	0.5	>10		0.69	0.21	0.52	0.72	2.8549	3.32	0.2	0.27	>25	>25	0.3	8.3	>10	2.91	>10		V703_1750	eThekwini	ZA	C	C3
	V703_1764_250_RE_con_s	0.03	0.1	0.06	0.1	0.240174	0.1	0.2	0.13	>25	>25	0.18	>10	>10	1.41	>10		0.09	0.23	0.2	0.26	0.803832	0.57	0.57	0.29	>25	>25	>10	>10	>10	4.03	>10		V703_1764	Cape Town	ZA	C	C3
	V703_1789_230_RE_sga3A3_s	0.09	0.99	0.55	>25	17.8963	>10	0.83	0.34	>25	>25	>10	>10	>10	2.43	>10		0.43	4.21	1.75	>25	>25	>10	2.83	1.13	>25	>25	>10	>10	>10	14.84	>10		V703_1789	Blantyre	MW	C	C3
	V703_1848_190_RE_pblib002_s	0.0517	0.15	0.07	0.06	1.03671	0.92	>25	6.74	0.01	0.01	0.06	>10	>10	0.28	>10		0.29	0.51	0.24	0.19	4.22231	3.7	>25	>25	0.11	2.34	>10	>10	>10	1.41	>10		V703_1848	Blantyre	MW	C	C3
	V703_1848_190_RE_sga6D1_s	0.09	0.31	0.2	0.24	1.05441	0.24	>25	>25	11.46	>25	0.02	>10	>10	2.76	>10		0.36	0.9	0.65	0.69	4.14999	0.92	>25	>25	>25	>25	0.14	>10	>10	8.3	>10		V703_1848	Blantyre	MW	C	C3
	V703_1889_100_RE_con_s	0.09	2.3	0.19	>25	>25	5.78	0.09	0.23	0.01	0.00013	>10	>10	>10	>25	>10		0.33	20.04	0.9	>25	>25	9.48	0.35	0.68	0.02	0.0047	>10	>10	>10	25	>10		V703_1889	Soweto-Bara	ZA	C	C3
	V703_1915_250_RE_sgaA3_s	0.0841	0.36	0.0406	1.6	0.52908	5.6	0.32	0.84	>25	3.48	0.04	>10	>10	3.83	>10		0.28	0.63	0.18	2.77	>25	>10	1.1	2.35	>25	15.78	5.62	>10	>10	12.47	>10		V703_1915	Chatsworth	ZA	C	C3
	V703_2018_240_RE_sga6A1_s	0.16	0.3	0.09	1.13	1.24887	6.38	0.05	0.07	0.0031	0.00013	>10	>10	>10	2.85	>10		0.68	0.88	0.31	12.66	2.84414	>10	0.11	0.16	0.0031	0.0003	>10	>10	>10	11.32	>10		V703_2018	Tembisa	ZA	C	C3
	V703_2117_110_RE_sga2A10_s	0.17	0.04	0.06	0.11	0.228453	0.52	>25	>25	0.0007	0.00013	>10	0.81	>10	0.88	>10		0.37	0.08	0.11	0.35	0.642668	1.33	>25	>25	0.0028	0.0016	>10	>10	>10	3.69	>10		V703_2117	Rustenburg	ZA	C	C3
	V703_2149_060_RE_sgaB10_s	0.0324	0.07	0.0208	>25	0.205049	>10	0.11	0.07	0.0012	0.00013	9.17	>10	>10	0.98	>10		0.1	0.17	0.07	>25	0.648937	>10	0.27	0.14	0.004	0.005	>10	>10	>10	4	>10		V703_2149	Lilongwe	MW	C	C3
	V703_2304_150_RE_con_s	0.06	0.02	0.0106	0.06	0.113527	0.08	0.07	0.06	0.01	0.01	>10	0.03	>10	0.36	>10		0.24	0.04	0.0413	0.86	0.535736	0.22	0.29	0.17	0.12	0.01	>10	0.11	>10	3.87	>10		V703_2304	Cape Town	ZA	C	C3
	V703_2539_070_RE_sga6F6_s	0.74	0.39	0.27	>25	1.76554	>10	0.01	0.04	>25	>25	4.57	>10	>10	0.23	>10		>10	1.06	>10	>25	>25	>10	0.04	0.12	>25	>25	>10	>10	>10	0.94	>10		V703_2539	Rustenburg	ZA	C	C3	V703_2539 also called V703_1039
	V703_2631_150_RE_sga2F8_s	0.02	0.08	0.09	0.07	0.463075	1.02	>25	>25	0.0019	0.0004	>10	0.97	>10	1.23	>10		0.12	0.26	0.26	0.19	1.82814	2.8	>25	>25	0.01	0.0021	>10	3.9	>10	6.72	>10		V703_2631	Lilongwe	MW	C	C3
	V703_2788_030_RE_con_s	1.56	0.24	4.11	0.09	0.681187	4.9	0.3	0.09	1.2	0.01	1.84	>10	>10	5.38	>10		2.55	0.59	7.44	0.23	2.72336	7.8	0.84	0.16	>25	0.69	>10	>10	>10	19.73	>10		V703_2788	Lilongwe	MW	C	C3
	V703_2805_080_RE_con_s	0.027	0.01	0.0287	0.02	0.266786	0.24	>25	>25	0.0019	0.0004	0.06	0.23	>10	1.22	>10		0.1	0.03	0.0985	0.09	1.29142	0.85	>25	>25	>25	0.0009	0.5	0.81	>10	6.19	>10		V703_2805	Maputo-CISPOC	MZ	C	C3
	V703_2805_080_RE_pblib002_s	>10	1.87	>10	5.17	>25	>10	>25	>25	>25	5.9	>10	0.84	>10	2.38	>10		>10	11.07	>10	>25	>25	>10	>25	>25	>25	>25	>10	9.05	>10	16.26	>10		V703_2805	Maputo-CISPOC	MZ	C	C3
	Sequences from the same person are grouped.								IC50/IC80																											*Two letter country codes: https://www.hiv.lanl.gov/content/sequence/HelpDocs/databasecountrycode.html
	Gray: Most sensitive TFL virus							HVTN 703: >10
	Yellow: Most resistant TFL virus							HVTN 704: >25
								HVTN 704: >10 - 25
								>1 - 10
								>0.1 - 1
								>0.01 - 0.1
								>0.001 - 0.01
								<= 0.001
