# Supplementary material for: Contemporary HIV-1 envelope pseudovirus panels for detecting and assessing B cell lineages with broadly neutralizing antibody potential
Source: PLoS Pathog. 2026 Apr 23;22(4):e1013739. doi: 10.1371/journal.ppat.1013739 (PMC13105343; doi:10.1371/journal.ppat.1013739)
Supplement: S2 Table — (A) V703 study sequences. (B) V704 study sequences. (XLSX) [file ppat.1013739.s008.xlsx]

## Sheet: Table S2. Viral names
	S2 Table. Nomenclature key and critical sequence metadata.
A	Accession number	Isolate name in Genbank, sequence name	NIH repository name	Plasmid_name	Subtype	Country	Sampling Year	Footnotes
	ON890939	V703_0013_090_RE_con_s	AMP1-P001	H703_0013_090Es	C	SOUTH AFRICA	2019
	ON890946	V703_0203_081_RE_pblib002_s	AMP1-P002.1	V703_0203_081_RE_pblib002_s	C	MALAWI	2019
	ON890947	V703_0203_081_RE_sga8A5_s	AMP1-P002.2	H703_0203_081_RE_e8A5s	C	MALAWI	2019
	ON890948	V703_0217_050_RE_pblib002_s	AMP1-P003.1	V703_0217_050_RE_pblib002_s	C	ZAMBIA	2017
	ON890949	V703_0217_050_RE_sga2A3_s	AMP1-P003.2	H703_0217_050e_2A3	C	ZAMBIA	2017
	ON890950	V703_0279_110_RE_con_s-modified	AMP1-P004.1	H703_0279_110s	C	SOUTH AFRICA	2018
	ON890951	V703_0279_110_RE_pblib002_s	AMP1-P004.2	V703_0279_110_RE_pblib002_s	C	SOUTH AFRICA	2018
	ON890962	V703_0472_030_RE_con_s	AMP1-P005	H703_0472_030s	C	MALAWI	2017
	ON890973	V703_0537_110_RE_pblib003_s	AMP1-P006.1	V703_0537_110_RE_pblib003_s	C	SOUTH AFRICA	2017
	ON890974	V703_0537_110_RE_sga2B5_s	AMP1-P006.2	H703_0537_110s_2B5	C	SOUTH AFRICA	2017
	ON890975	V703_0537_110_RE_sga4H1_s	AMP1-P006.3	H703_0537_110s_4H1	C	SOUTH AFRICA	2017
	ON890976	V703_0566_160_RE_con_s	AMP1-P007.1	H703_0566_160s	C	SOUTH AFRICA	2017
	ON890977	V703_0566_160_RE_pblib002_s	AMP1-P007.2	V703_0566_160_RE_pblib002_s	C	SOUTH AFRICA	2017
	ON890982	V703_0629_150_RE_pblib002_s	AMP1-P008.1	V703_0629_150_RE_pblib002_s	C	BOTSWANA	2018
	ON890983	V703_0629_150_RE_pblib003_s	AMP1-P008.2	V703_0629_150_RE_pblib003_s	C	BOTSWANA	2018
	ON890984	V703_0629_150_RE_pblib004_s	AMP1-P008.3	V703_0629_150_RE_pblib004_s	C	BOTSWANA	2018
	ON890985	V703_0629_150_RE_sga5A2_s	AMP1-P008.4	H703_0629_150_RE_e5A2s	C	BOTSWANA	2018
	ON890987	V703_0646_051_RE_con_s	AMP1-P009	H703_0646_051sN	C	SOUTH AFRICA	2017
	ON890990	V703_0739_110_RE_con_s-modified	AMP1-P010	H703_0739_110s	C	SOUTH AFRICA	2017
	ON890997	V703_0842_200_RE_con_s	AMP1-P011	H703_0842_200Es	C	ZAMBIA	2018
	ON890999	V703_0865_070_RE_con_s	AMP1-P012	H703_0865_070s	G	KENYA	2017
	ON891001	V703_0926_070_RE_sga2H2_s	AMP1-P013	H703_0926_070s_2H2	C	SOUTH AFRICA	2017
	ON891010	V703_1060_080_RE_con_s	AMP1-P014	H703_1060_080s	C	SOUTH AFRICA	2017
	ON891011	V703_1104_100_RE_pblib001_s	AMP1-P015.1	V703_1104_100_RE_pblib001_s	C	ZAMBIA	2017
	ON891012	V703_1104_100_RE_sga10A5_s	AMP1-P015.2	H703_1104_100_RE_e10A5s	C	ZAMBIA	2017
	ON891013	V703_1104_100_RE_sga10G5_s	AMP1-P015.3	H703_1104_100_RE_e10G5s	C	ZAMBIA	2017
	ON891026	V703_1313_040_RE_con_s	AMP1-P016	H703_1313_040s	C	SOUTH AFRICA	2017
	ON891037	V703_1471_190_RE_con_s	AMP1-P017	H703_1471_190s	C	SOUTH AFRICA	2017
	ON891047	V703_1675_080_RE_con_s	AMP1-P018.2	H703_1675_080s	C	SOUTH AFRICA	2017
	ON891046	V703_1675_080_RE_con_s-modified	AMP1-P018.1	H703_1675_080s_G613S	C	SOUTH AFRICA	2017
	ON891053	V703_1750_140_RE_con_s	AMP1-P019	H703_1750_140Es	C	SOUTH AFRICA	2018
	ON891055	V703_1764_250_RE_con_s	AMP1-P020.1	H703_1764_250_RE_cs	C	SOUTH AFRICA	2019
	ON891056	V703_1764_250_RE_pblib002_s	AMP1-P020.2	V703_1764_250_RE_pblib002_s	C	SOUTH AFRICA	2019
	ON891058	V703_1789_230_RE_sga3A3_s	AMP1-P021	H703_1789_230_RE_e3A3s	C	MALAWI	2018
	ON891062	V703_1848_190_RE_pblib002_s	AMP1-P022.1	V703_1848_190_RE_pblib002_s	C	MALAWI	2019
	ON891063	V703_1848_190_RE_sga6D1_s	AMP1-P022.2	H703_1848_190_RE_e6D1s	C	MALAWI	2019
	ON891068	V703_1889_100_RE_con_s	AMP1-P023	H703_1889_100Es	C	SOUTH AFRICA	2018
	ON891069	V703_1915_250_RE_sgaA3_s	AMP1-P024.1	V703_1915_250_RE_sgaA3_s	C	SOUTH AFRICA	2019
	ON891070	V703_1915_250_RE_sgaC2a_s	AMP1-P024.2	V703_1915_250_RE_sgaC2a_s	C	SOUTH AFRICA	2019
	ON891075	V703_2018_240_RE_sga6A1_s	AMP1-P025	H703_2018_240_RE_e6A1s	C	SOUTH AFRICA	2019
	ON891077	V703_2117_110_RE_sga2A10_s	AMP1-P026	H703_2117_110_RE_e2A10s	C	SOUTH AFRICA	2019
	ON891079	V703_2149_060_RE_sgaB10_s	AMP1-P027	H703_2149_060_RE_eB10s	C	MALAWI	2018
	ON891080	V703_2304_150_RE_con_s	AMP1-P028	H703_2304_150_RE_cs	C	SOUTH AFRICA	2019
	ON891082	V703_2539_070_RE_pblib002_s	AMP1-P029.1	V703_2539_070_RE_pblib002_s	C	SOUTH AFRICA	2018	1
	ON891083	V703_2539_070_RE_sga6F6_s	AMP1-P029.2	H703_2539_070_RE_e6F6s	C	SOUTH AFRICA	2018	1
	ON891084	V703_2631_150_RE_sga2F8_s	AMP1-P030	H703_2631_150_RE_e2F8s	C	MALAWI	2019
	ON891087	V703_2788_030_RE_con_s	AMP1-P031	H703_2788_030Es_B1	C	MALAWI	2018
	ON891088	V703_2805_080_RE_con_s	AMP1-P032.1	H703_2805_080Es	C	MOZAMBIQUE	2018
	ON891089	V703_2805_080_RE_pblib002_s	AMP1-P032.2	V703_2805_080_RE_pblib002_s	C	MOZAMBIQUE	2018
B	Accession number	Isolate name in Genbank, sequence name	NIH repository name	Plasmid_name	Subtype	Country	Sampling Year	Footnotes
	OQ912888	V704_0026_231_RE_NT_pblib001_3	AMP1-P136	H704_0026_231_RE_pbsga001_s	B	PERU	2019
	ON980817	V704_0128_220_RE_NT_pblib001_52	AMP1-P101.1	H704_0128_220_RE_pb001_s	BF1	PERU	2019
	ON980818	V704_0128_220_RE_NT_pblib002_40	AMP1-P101.2	V704_0128_220_RE_pblib002_s	BF1	PERU	2019
	OQ912889	V704_0372_250_RE_NT_pblib001_7	AMP1-P137.1	V704_0372_250_RE_pblib001_s	B	PERU	2019
	OQ912890	V704_0372_250_RE_NT_pblib002_6	AMP1-P137.2	V704_0372_250_RE_pblib002_s	B	PERU	2019
	ON980823	V704_0445_180_RE_NT_pblib001_22	AMP1-P102	H704_0445_180_RE_con_s	B	PERU	2019
	ON980826	V704_0496_040_RE_NT_pblib001_37	AMP1-P103	H704_0496_040sN	F1	BRAZIL	2017
	ON980827	V704_0513_150_RE_NT_pblib001_34	AMP1-P104.1	H704_0513_150_eN01T	B	PERU	2018
	ON980828	V704_0513_150_RE_NT_pblib002_10	AMP1-P104.2	H704_0513_150_eN02C	B	PERU	2018
	ON980829	V704_0513_150_RE_NT_pblib007_2	AMP1-P104.3	H704_0513_150_RE_pblib003_s	B	PERU	2018
	ON980835	V704_0575_060_RE_NT_con02_s	AMP1-P105.2	V704_0575_060_RE_NT_con02_s	B	PERU	2018	2
	ON980834	V704_0575_060_RE_NT_pblib001_60	AMP1-P105.1	H704_0575_060_EsN1A	B	PERU	2018
	ON980836	V704_0575_060_RE_NT_pblib002_16	AMP1-P105.3	H704_0575_060_RE_p002s	B	PERU	2018
	ON980839	V704_0644_060_RE_NT_pblib001_216	AMP1-P106	H704_0644_060sN_prelimSeq	B	PERU	2018
	ON980844	V704_0726_080_RE_NT_pblib001_26	AMP1-P107	H704_0726_080sN	B	UNITED STATES	2017
	ON980846	V704_0746_760_RE_NT_pblib001_37	AMP1-P108.2	H704_0746_760_RE_p002s	B	PERU	2018
	ON980847	V704_0746_760_RE_NT_pblib002_36	AMP1-P108.3	H704_0746_760_RE_p003s	B	PERU	2018
	ON980845	V704_0746_760_RE_NT_pblib003_34	AMP1-P108.1	H704_0746_760_RE_p001s	B	PERU	2018
	ON980852	V704_0847_030_RE_NT_pblib001_34	AMP1-P109.1	H704_0847_030_EsN_01T	B	PERU	2018
	ON980853	V704_0847_030_RE_NT_pblib002_23	AMP1-P109.2	H704_0847_030_EsN_02C	B	PERU	2018
	ON980854	V704_0855_080_RE_NT_pblib001_187	AMP1-P110	H704_0855_080_EsN	B	PERU	2018
	OQ912891	V704_0856_240_RE_NT_pblib001_9	AMP1-P138	H704_0856_240_RE_pb001_s	B	UNITED STATES	2019
	OQ912892	V704_0886_250_RE_NT_pblib001_10	AMP1-P139	H704_0886_250_RE_p001s	B	PERU	2019
	ON980862	V704_0907_130_RE_NT_pblib001_32	AMP1-P111	H704_0907_130sN	B	UNITED STATES	2017
	ON980863	V704_0911_150_RE_NT_pblib001_58	AMP1-P112	H704_0911_150sN	B	UNITED STATES	2017
	ON980866	V704_0944_180_RE_NT_pblib001_76	AMP1-P113	H704_0944_180_RE_cs	B	PERU	2019
	ON980868	V704_1109_140_RE_NT_pblib001_191	AMP1-P114	H704_1109_140_RE_cs	BF1	PERU	2019
	ON980872	V704_1180_070_RE_NT_pblib001_87	AMP1-P115.2	H704_1180_070EsN	A1B	PERU	2018
	ON980871	V704_1180_070_RE_NT_pblib027_1	AMP1-P115.1	H704_1180_070_RE_pblib027_s	A1B	PERU	2018
	ON980873	V704_1183_220_RE_NT_pblib001_70	AMP1-P116	H704_1183_220EsN	B	UNITED STATES	2018
	ON980885	V704_1429_090_RE_NT_pblib001_111	AMP1-P117.2	H704_1429_090_eN2G	F2	SWITZERLAND	2017
	ON980884	V704_1429_090_RE_NT_pblib002_75	AMP1-P117.1	H704_1429_090_eN1A	F2	SWITZERLAND	2017
	OQ912893	V704_1528_240_RE_NT_pblib001_17	AMP1-P140	H704_1528_240_RE_pblib_001_s	B	PERU	2019
	ON980889	V704_1535_030_RE_NT_pblib001_471	AMP1-P118	H704_1535_030sN	B	UNITED STATES	2017
	ON980897	V704_1706_040_RE_NT_pblib001_26	AMP1-P119	H704_1706_050sN	B	PERU	2018
	ON980906	V704_1775_030_RE_NT_pblib001_135	AMP1-P120	H704_1775_030cN_SynGtoA_567	F1	PERU	2018
	ON980907	V704_1783_150_RE_NT_pblib001_144	AMP1-P121	H704_1783_150_RE_cs	B	PERU	2019
	ON980910	V704_1835_150_RE_NT_pblib001_10	AMP1-P122.1	H704_1835_150_RE_p001s_2484A	B	PERU	2018
	ON980911	V704_1835_150_RE_NT_pblib002_9	AMP1-P122.2	H704_1835_150_RE_p002s_2484A	B	PERU	2018
	ON980913	V704_1930_170_RE_NT_pblib001_234	AMP1-P123.2	H704_1930_170_RE_c02s_1523G	BF1	PERU	2019
	ON980912	V704_1930_170_RE_NT_pblib002_114	AMP1-P123.1	H704_1930_170_RE_c01s_1523A	BF1	PERU	2019
	ON980917	V704_1991_230_RE_NT_pblib001_38	AMP1-P124.1	H704_1991_230_RE_p001s_1194T	B	PERU	2018
	ON980918	V704_1991_230_RE_NT_pblib002_19	AMP1-P124.2	H704_1991_230_RE_p002s_1194T	B	PERU	2018
	ON980920	V704_2065_060_RE_NT_pblib001_47	AMP1-P125.1	H704_2065_060_RE_p001s	B	PERU	2018
	ON980921	V704_2065_060_RE_NT_pblib002_42	AMP1-P125.2	H704_2065_060_RE_p002s	B	PERU	2018
	ON980922	V704_2095_130_RE_NT_pblib001_136	AMP1-P126	H704_2095_130_RE_cs	B	PERU	2019
	OQ912894	V704_2448_240_RE_NT_pblib001_288	AMP1-P141	H704_2448_240_RE_cs	B	PERU	2018
	ON980937	V704_2541_080_RE_NT_pblib003_5	AMP1-P127.3	H704_2541_080EsN	B	UNITED STATES	2018	3
	ON980939	V704_2541_080_RE_NT_pblib042_1	AMP1-P127.2	H704_2541_080_RE_p003s	B	UNITED STATES	2018	3
	ON980938	V704_2541_080_RE_NT_pblib001_13	AMP1-P127.1	H704_2541_080_RE_p001s	B	UNITED STATES	2018	3
	ON980941	V704_2544_140_RE_NT_pblib001_11	AMP1-P128.2	H704_2544_140eN02	B	UNITED STATES	2018	4
	ON980940	V704_2544_140_RE_NT_pblib002_10	AMP1-P128.1	H704_2544_140eN01	B	UNITED STATES	2018	4
	ON980942	V704_2544_150_RE_NT_pblib001_33	AMP1-P128.3	H704_2544_150_RE_p001s	B	UNITED STATES	2018	4
	OQ912895	V704_2555_240_RE_NT_pblib001_231	AMP1-P142	H704_2555_240_RE_con_s_vpuG	B	PERU	2019	5
	ON980946	V704_2684_181_RE_NT_pblib001_13	AMP1-P129.1	H704_2684_181_RE_p001s	B	PERU	2018
	ON980947	V704_2684_181_RE_NT_pblib006_3	AMP1-P129.2	H704_2684_181_RE_pblib006_s	B	PERU	2018
	ON980949	V704_2767_070_RE_NT_pblib001_63	AMP1-P130	H704_2767_070sN	B	PERU	2017
	ON980952	V704_2788_060_RE_NT_pblib001_96	AMP1-P131.1	H704_2788_060eN_04	BF1	PERU	2017
	ON980953	V704_2788_060_RE_NT_pblib002_20	AMP1-P131.2	H704_2788_060eN_12	BF1	PERU	2017
	ON980954	V704_2834_210_RE_NT_pblib001_44	AMP1-P132.1	H704_2834_210_RE_pb001_s	B	BRAZIL	2019
	ON980955	V704_2834_210_RE_NT_pblib002_26	AMP1-P132.2	H704_2834_210_RE_pb002_s	B	BRAZIL	2019
	ON980956	V704_2839_140_RE_NT_pblib001_208	AMP1-P133	H704_2839_140_RE_cs	B	PERU	2019
	ON980961	V704_2981_150_RE_NT_pblib001_33	AMP1-P134.1	H704_2981_150_RE_p001s_2559A	B	UNITED STATES	2018
	ON980962	V704_2981_150_RE_NT_pblib002_11	AMP1-P134.2	H704_2981_150_RE_p002s_2559A	B	UNITED STATES	2018
	ON980963	V704_2981_150_RE_NT_pblib003_4	AMP1-P134.3	H704_2981_150_RE_pblib003_s	B	UNITED STATES	2018
	ON980964	V704_2981_150_RE_NT_pblib004_2	AMP1-P134.4	H704_2981_150_RE_pblib005_s	B	UNITED STATES	2018
	OQ912896	V704_3000_240_RE_NT_pblib001_8	AMP1-P143.1	H704_3000_240_RE_pbsga001_s	B	PERU	2018
	OQ912897	V704_3000_240_RE_NT_pblib019_1	AMP1-P143.2	H704_3000_240_RE_pbsga002_s	B	PERU	2018
	ON980965	V704_3008_040_RE_NT_pblib001_113	AMP1-P135	H704_3008_040EsN	B	PERU	2018
		Footnotes:
		1. V703_2539 also called V703_1039
		2. Synthesized gene, no exact match in vivo
		3. V704_2541 also called V704_1041
		4. V704_2544 also called V704_1044
		5. V704_2555 also called V704_1055
