# Supplementary material for: Contemporary HIV-1 envelope pseudovirus panels for detecting and assessing B cell lineages with broadly neutralizing antibody potential
Source: PLoS Pathog. 2026 Apr 23;22(4):e1013739. doi: 10.1371/journal.ppat.1013739 (PMC13105343; doi:10.1371/journal.ppat.1013739)
Supplement: S3 Table — Note that only 13 of the 15 antibodies tested (see S1 Table) were included here. This is because the full neutralization data for the antibody VRC01–23 LS was not available at the time this panel was first designed and pseudovirus evaluation was initiated, and CAP248-2B AMP data indicated that it was not a broadly neutralizing antibody, so both were excluded it from consideration. We began the work to characterize this panel and to share the panel reagents prior to the complete VRC01–23 LS data being obtained, but VRC01–23 LS data is included in the SHEP-T2 panel data and is shown in Fig 3. Fortunately, and as expected, the 12 viruses selected for the panel were also very sensitive to VRC01–23 LS, and the two viruses most sensitive to VRC01–23 LS viruses were already included in the panel. The IC50 mean rank orders the viruses according to their overall sensitivity to this panel of antibodies. In addition, the 3 lowest antibody scores for each antibody are written in white and underlined, and we required that at least 2 of these 3 were included the SHEP-T2 panel, which is why two of the lower ranked viruses (ranks 8 and 11) were replaced with viruses that were ranked higher and less sensitive overall (ranks 17 and 25), as these viruses were particularly sensitive to the V2 apex antibodies and to FP antibody ACS202. (XLSX) [file ppat.1013739.s009.xlsx]

## Sheet: Table S3. Rank AMP virus 
	S3 Table. Ranking of the AMP viruses for creating the SHEP-T2 bnAb sensitive screening panel.
				IC50																IC80
				CD4bs					V3		V2		FP			MPER				CD4bs					V3		V2		FP			MPER
	Sequence Name	IC50 Rank Mean Rank	IC50 Mean Rank	1-18	VRC07-523 LS	3BNC117- LS	VRC01	CH235.12	PGT121.414 LS	10-1074 LS	PGDM1400	CAP256-VRC26.25LS	PGT151	VRC34.01	ACS202	10E8v4		IC80 Rank Mean Rank	IC80 Mean Rank	1-18	VRC07-523 LS	3BNC117- LS	VRC01	CH235.12	PGT121.414 LS	10-1074 LS	PGDM1400	CAP256-VRC26.25LS	PGT151	VRC34.01	ACS202	10E8v4	clade
1	V704_0128_220_RE_NT_pblib001_52	10.2133	1	0.023	0.006	0.026	0.04	0.021	0.018	0.059	0.008	0.002	25	0.19	22.918	1.221	F1/B	16.6728	10	0.076	0.017	0.202	2.35	0.068	0.061	0.161	0.024	0.184	25	10.094	25	5.112	F1/B
2	V704_0855_080_RE_NT_pblib001_187	11.4721	2	0.012	0.003	0.009	0.013	25	0.05	0.061	>25	25	0.007	25	25	0.134	B	11.9452	1	0.028	0.01	0.025	0.044	25	0.259	0.235	25	25	0.028	25	25	0.836	B
3	V704_1180_070_RE_NT_pblib001_87	12.5935	3	0.005	0.045	0.016	0.17	0.145	25	25	0.188	25	0.009	0.28	0.273	0.32	A1/B	13.769	3	0.017	0.155	0.062	0.47	0.487	25	25	1.031	25	0.027	2.325	6.402	2.06	A1/B
4	V703_0472_030_RE_con_s	13.7496	4	0.005	0.01	25	0.021	0.05	25	7.94	0.1	0.01	0.028	5.67	10	0.42	C	12.6098	2	0.0115	0.01	25	0.0735	0.18	25	25	2.99	0.04	0.13	10	10	2.72	C
5	V703_2304_150_RE_con_s	13.7719	5	0.06	0.02	0.06	0.1135	0.08	0.07	0.06	0.01	0.01	10	0.03	10	0.36	C	14.4929	5	0.24	0.04	0.86	0.5357	0.22	0.29	0.17	0.12	0.01	10	0.11	10	3.87	C
6	V703_2805_080_RE_con_s	15.1226	6	0.027	0.01	0.02	0.2668	0.24	25	25	0.0019	0.0004	0.06	0.23	10	1.22	C	16.7021	11	0.1	0.03	0.09	1.2914	0.85	25	25	25	0.0009	0.5	0.81	10	6.19	C
7	V704_1535_030_RE_NT_pblib001_471	15.3049	7	0.052	0.068	0.019	0.088	25	0.011	0.071	1.109	25	0.197	0.39	0.512	0.015	B	15.0113	7	0.129	0.183	0.061	0.281	25	0.041	0.241	4.061	25	25	1.36	5.17	0.143	B
8	V704_1528_240_RE_NT_pblib001_17	15.6934	9	0.06	0.439	0.092	2.39	7.107	0.003	0.004	25	25	1.418	0.04	0.041	0.243	B	16.9166	12	0.238	1.509	0.464	7.13	24.662	0.012	0.012	25	25	25	0.385	0.181	0.949	B	703 >10
9	V704_0907_130_RE_NT_pblib001_32	16.0106	10	0.016	0.193	0.199	0.364	15.857	0.002	0.006	25	25	0.017	0.25	0.236	0.655	B	14.1344	4	0.049	0.522	2.65	0.816	25	0.009	0.011	25	25	0.05	0.99	3.53	2.397	B	704 >25
10	V703_1313_040_RE_con_s	17.0832	12	0.046	0.04	0.11	0.686	10	0.01	0.06	0.004	0.0018	10	10	10	0.01	C	19.4431	16	0.26	0.12	0.42	2.4732	10	0.05	0.23	0.0157	0.02	10	10	10	0.43	C	>10 - 25
11	V703_2117_110_RE_sga2A10_s	20.3801	17	0.17	0.04	0.11	0.2285	0.52	25	25	0.0007	0.0001	10	0.81	10	0.88	C	19.6958	17	0.37	0.08	0.35	0.6427	1.33	25	25	0.0028	0.0016	10	10	10	3.69	C	>1 - 10
12	V704_0445_180_RE_NT_pblib001_22	26.0872	25	0.012	0.063	25	82.985	0.205	0.291	0.086	0.285	25	0.083	25	0.08	1.49	B	27.2747	29	0.035	0.694	25	25	0.948	1.497	0.255	1.096	25	0.557	25	0.79	4.358	B	>0.1 - 1
																																		>0.01 - 0.1
replaced	V703_0537_110_RE_sga4H1_s	15.3152	8	0.01	0.01	0.02	0.0899	1.14	0.01	0.08	0.09	0.01	10	10	10	0.68	C	16.4288	9	0.029	0.117	0.139	0.31	25	0.018	0.05	25	25	25	25	25	0.12	C	>0.001 - 0.01
replaced	V704_2684_181_RE_NT_pblib001_13	16.3202	11	0.01	0.044	0.051	0.09	25	0.006	0.019	25	25	25	25	0.913	0.03	B	14.8501	6	0.06	0.04	0.05	0.257	2.63	0.05	0.25	0.45	0.19	10	10	10	4.32	B	<= 0.001
	V704_2541_080_RE_NT_pblib001_13	18.1296	13	0.037	0.056	0.032	0.305	0.288	0.026	0.008	2.163	25	0.033	0.76	25	0.25		16.2644	8	0.109	0.152	0.093	0.74	0.763	0.136	0.026	9.447	25	0.161	2.733	25	1.12
	V704_1775_030_RE_NT_pblib001_135	18.6906	14	0.014	0.029	0.109	0.09	0.05	25	25	0.002	0.028	0.112	25	25	0.291		17.8348	14	0.014	0.077	6.421	0.487	0.166	25	25	0.007	25	1.767	25	25	1.811
	V703_0566_160_RE_con_s	19.1181	15	0.04	0.09	0.2	1.3324	0.48	0.01	0.01	25	25	0.007	0.08	10	0.92		22.2338	20	0.2	0.31	0.94	5.2121	1.33	0.03	0.03	25	25	10	0.3	10	5.32
	V703_1675_080_RE_con_s-modified	20.3585	16	0.02	0.08	0.06	0.3446	0.15	0.98	1.42	0.01	0.0001	0.59	10	4.47	18.53		20.7317	18	0.09	0.16	0.16	1.3422	0.55	5.5	10.67	0.04	0.01	4.81	10	10	25		V704
	V703_1471_190_RE_con_s	20.5776	18	0.05	0.08	0.06	0.1608	0.6	0.01	0.1	0.02	0.01	0.01	10	10	4.92		17.3873	13	0.15	0.61	0.22	0.5218	1.89	0.02	0.26	0.14	0.02	0.02	10	10	25		V703
	V703_0739_110_RE_con_s-modified	21.2061	19	0.025	0.05	0.07	0.1431	0.56	0.67	0.16	3.23	0.0009	10	4.86	0.09	1.94		18.6849	15	0.1	0.14	0.19	0.4577	1.11	2.3	0.58	3.23	0.01	10	10	0.25	7.54
	V703_2149_060_RE_sgaB10_s	21.5083	20	0.0324	0.07	25	0.205	10	0.11	0.07	0.0012	0.0001	9.17	10	10	0.98		21.1261	19	0.1	0.17	25	0.6489	10	0.27	0.14	0.004	0.005	10	10	10	4
	V704_1783_150_RE_NT_pblib001_144	22.9163	21	0.006	0.064	0.036	0.135	25	0.248	0.485	25	25	0.06	25	0.353	0.388		25.5258	24	0.02	0.15	0.09	0.28	25	1.474	1.766	25	25	25	25	25	1.49
	V703_2631_150_RE_sga2F8_s	23.9019	22	0.02	0.08	0.07	0.4631	1.02	25	25	0.0019	0.0004	10	0.97	10	1.23		23.0173	21	0.12	0.26	0.19	1.8281	2.8	25	25	0.01	0.0021	10	3.9	10	6.72
	V703_0629_150_RE_pblib002_s	24.3558	23	0.09	0.22	0.39	0.7194	0.2	4.72	4.4	0.42	0.05	0.0032	0.16	10	4.27		28.1298	31	0.23	0.68	1.23	2.5153	0.73	25	20.11	13.43	5.28	0.02	10	10	19.58
	V704_0026_231_RE_NT_pblib001_3	25.6249	24	0.097	0.081	0.103	0.46	25	0.006	0.017	0.075	25	25	25	25	0.07		26.7141	26	0.34	0.221	0.348	1.3	25	0.018	0.057	1.186	25	25	25	25	0.66
	V704_1930_170_RE_NT_pblib002_114	26.241	26	0.032	0.025	0.028	0.11	0.087	25	25	0.014	25	25	25	25	1		25.6734	25	0.115	0.086	0.1	0.297	0.394	25	25	0.063	25	25	25	25	6.298
	V704_0856_240_RE_NT_pblib001_9	27.0951	27	0.095	0.063	0.06	0.524	0.503	0.011	0.016	25	25	1.04	7.85	25	0.54		30.6327	34	0.379	0.184	0.24	1.32	1.98	0.037	0.042	25	25	25	25	25	2.44
	V703_1848_190_RE_pblib002_s	27.5732	28	0.0517	0.15	0.06	1.0367	0.92	25	6.74	0.01	0.01	0.06	10	10	0.28		29.9548	32	0.29	0.51	0.19	4.2223	3.7	25	25	0.11	2.34	10	10	10	1.41
	V704_2788_060_RE_NT_pblib001_96	28.8563	29	0.075	0.173	0.167	1.36	0.694	0.171	0.201	0.003	0.0003	2.78	25	25	0.43		25.0726	23	0.221	0.45	0.609	3.171	2.516	0.571	0.536	0.008	0.0001	25	25	25	2.06
	V704_2555_240_RE_NT_pblib001_231	28.9455	30	0.092	0.052	0.075	0.424	25	0.012	0.03	25	25	25	2.81	0.151	25		35.6183	46	0.38	0.148	0.258	1.061	25	0.052	0.057	25	25	25	25	25	20
	V703_1764_250_RE_con_s	28.9916	31	0.03	0.1	0.1	0.2402	0.1	0.2	0.13	25	25	0.18	10	10	1.41		26.9103	27	0.09	0.23	0.26	0.8038	0.57	0.57	0.29	25	25	10	10	10	4.03
	V703_2018_240_RE_sga6A1_s	29.2519	32	0.16	0.3	1.13	1.2489	6.38	0.05	0.07	0.0031	0.0001	10	10	10	2.85		24.0679	22	0.68	0.88	12.66	2.8441	10	0.11	0.16	0.0031	0.0003	10	10	10	11.32
	V704_1183_220_RE_NT_pblib001_70	29.3019	33	0.041	0.347	0.065	0.39	1.185	0.032	0.051	25	25	3.666	25	0.228	0.495		28.0508	30	0.115	0.73	0.23	0.91	3.05	0.09	0.134	25	25	25	25	5.842	1.77
	V704_1991_230_RE_NT_pblib001_38	30.1095	34	0.093	0.284	0.242	1.51	0.303	25	25	0.026	0.0003	0.373	25	0.128	0.5		27.1393	28	0.329	0.951	0.839	4.22	1.374	25	25	0.109	0.0001	25	25	1.054	2.54
	V703_1750_140_RE_con_s	30.2275	35	0.11	0.18	0.23	0.8813	1.35	0.05	0.08	25	8.59	0.05	0.34	10	0.5		29.9549	33	0.69	0.21	0.72	2.8549	3.32	0.2	0.27	25	25	0.3	8.3	10	2.91
	V704_2065_060_RE_NT_pblib001_47	30.6929	36	0.069	0.146	0.047	0.22	0.052	25	25	25	25	25	25	25	0.1		35.7081	47	0.405	0.691	0.316	0.603	0.572	25	25	25	25	25	25	25	0.729
	V704_1835_150_RE_NT_pblib001_10	31.231	37	0.027	21.596	25	99	25	3.127	0.095	25	25	0.112	0.41	0.113	0.147		34.1263	43	0.079	25	25	25	25	25	0.312	25	25	1.176	25	1.291	0.982
	V704_0575_060_RE_NT_pblib002_16	32.0843	38	0.244	0.989	1.294	1.934	2.286	25	25	0.051	25	25	0.24	0.039	0.57		31.655	35	1.278	3.279	4.895	6.12	6.285	25	25	0.188	25	25	0.849	0.193	2.06
	V704_0944_180_RE_NT_pblib001_76	32.3331	39	0.023	0.02	0.061	0.074	25	25	25	25	25	0.367	25	25	25		32.4168	36	0.077	0.068	0.221	0.24	25	25	25	25	25	25	25	25	20
	V703_1060_080_RE_con_s	32.8405	40	0.09	0.13	0.8	1.7123	1.17	25	3.63	25	0.31	0.05	10	10	0.08		32.9806	39	0.76	0.56	3.53	6.2655	4.39	25	19.06	25	1.67	10	10	10	0.39
	V704_2095_130_RE_NT_pblib001_136	32.923	41	0.079	0.096	0.053	0.312	0.283	2.167	0.085	25	25	0.147	25	25	0.51		34.6952	45	0.234	0.256	0.124	0.82	1.004	25	0.239	25	25	25	25	25	2.82
	V703_0646_051_RE_con_s	33.47	42	0.18	0.45	1.54	4.8972	10	25	25	0.01	0.01	0.07	0.07	10	1.56		33.3794	40	1.85	1.29	4.29	15.7791	10	25	25	0.05	0.03	10	0.32	10	8.71
	V704_0847_030_RE_NT_pblib001_34	33.4879	43	6.634	0.19	25	2.048	25	0.01	0.003	25	25	25	25	25	0.221		32.7313	37	25	0.663	25	6.537	25	0.028	0.008	25	25	25	25	25	1.129
	V703_1889_100_RE_con_s	34.7241	44	0.09	2.3	25	25	5.78	0.09	0.23	0.01	0.0001	10	10	10	25		32.8298	38	0.33	20.04	25	25	9.48	0.35	0.68	0.02	0.0047	10	10	10	25
	V704_2448_240_RE_NT_pblib001_288	35.693	45	0.133	0.108	0.058	0.14	0.146	25	25	25	25	25	25	7.416	25		36.2081	49	0.489	0.297	0.211	0.412	0.393	25	25	25	25	25	25	25	20
	V703_2539_070_RE_sga6F6_s	36.0324	46	0.74	0.39	25	1.7655	10	0.01	0.04	25	25	4.57	10	10	0.23		33.5003	41	10	1.06	25	4.2517	10	0.04	0.12	25	25	10	10	10	0.94
	V704_3000_240_RE_NT_pblib001_8	36.0487	47	0.037	0.11	0.156	0.523	25	25	25	8.698	25	25	0.28	25	0.111		40.5853	60	0.175	0.287	0.527	1.79	25	25	25	25	25	25	3.358	25	2.715
	V703_2788_030_RE_con_s	36.4117	48	1.56	0.24	0.09	0.6812	4.9	0.3	0.09	1.2	0.01	1.84	10	10	5.38		34.1998	44	2.55	0.59	0.23	2.7234	7.8	0.84	0.16	25	0.69	10	10	10	19.73
	V704_0496_040_RE_NT_pblib001_37	36.4123	49	0.037	0.242	25	4.94	1.236	0.142	0.078	0.011	0.011	25	25	25	0.289		33.9843	42	0.142	0.565	25	12.57	4.89	0.457	0.238	0.021	2.61	25	25	25	1.207
	V704_0372_250_RE_NT_pblib001_7	36.5536	50	0.03	0.167	0.199	0.415	0.191	25	25	25	25	25	25	25	0.087		39.2492	58	0.165	1.52	1.47	1.32	3.16	25	25	25	25	25	25	25	0.427
	V703_0279_110_RE_con_s-modified	36.5602	51	0.08	0.25	0.44	1.391	5.34	0.77	0.49	21.61	25	10	10	10	0.08		35.9648	48	0.36	1.09	1.35	3.9365	10	5.6	3.53	25	25	10	10	10	0.61
	V704_1706_040_RE_NT_pblib001_26	37.6046	52	0.2	0.058	0.164	0.489	0.186	0.457	0.301	1.986	25	25	25	25	0.488		36.7917	51	1.103	0.203	0.924	1.25	0.641	1.784	1.126	13.413	25	25	25	25	1.95
	V703_1298_080_RE_pblib002_s	38.2149	53	0.15	1.27	25	25	0.16	25	25	0.09	0.01	0.1	10	10	0.84		37.0739	52	0.77	25	25	25	0.59	25	25	0.84	0.07	9.49	10	10	4.35
	V703_1915_250_RE_sgaA3_s	38.6228	54	0.0841	0.36	1.6	0.5291	5.6	0.32	0.84	25	3.48	0.04	10	10	3.83		36.4779	50	0.28	0.63	2.77	2.2571	10	1.1	2.35	25	15.78	5.62	10	10	12.47
	V704_2981_150_RE_NT_pblib004_2	39.8146	55	0.392	0.414	0.129	2.43	0.279	1.271	0.702	0.262	25	25	9.1	25	0.23		39.1262	56	1.826	1.134	0.351	6.36	0.929	8.173	2.389	0.704	25	25	25	25	0.922
	V704_0886_250_RE_NT_pblib001_10	41.0647	56	0.173	0.177	0.516	1.745	25	0.338	0.185	25	25	25	25	0.498	0.171		47.3514	72	0.742	0.745	2.225	4.601	25	3.693	0.789	25	25	25	25	25	1.04
	V704_0746_760_RE_NT_pblib001_37	41.3126	57	0.19	0.397	0.255	0.87	5.201	0.015	0.014	25	25	25	25	25	3.08		38.9724	55	0.629	1.056	0.716	2.27	25	0.034	0.032	25	25	25	25	25	8.99
	V704_2834_210_RE_NT_pblib002_26	41.4738	58	0.056	0.199	0.059	2.039	25	7.78	3.385	25	25	25	1.18	25	0.397		41.112	63	0.229	0.727	0.23	5.79	25	25	18.87	25	25	25	5.353	25	1.84
	V704_0644_060_RE_NT_pblib001_216	42.017	59	0.084	0.155	0.29	1.02	3.275	6.348	0.454	25	25	25	5.73	25	0.297		45.5889	68	0.358	0.513	1.025	2.49	11.908	25	1.551	25	25	25	25	25	1.427
	V704_1429_090_RE_NT_pblib002_75	42.0669	60	0.111	0.097	1.216	0.235	25	25	25	0.079	11.679	4.01	25	25	0.537		43.904	66	0.421	0.25	6.731	0.618	25	25	25	0.339	25	25	25	25	2.683
	V704_2767_070_RE_NT_pblib001_63	42.1053	61	0.217	0.126	0.796	2.06	1.275	0.066	0.241	25	25	0.038	25	25	2.03		39.8515	59	0.476	0.252	2.979	8.32	3.189	0.195	0.63	25	25	0.854	25	25	7.16
	V704_0911_150_RE_NT_pblib001_58	42.3899	62	0.437	0.538	0.622	1.391	10.111	0.013	0.018	25	25	3.99	25	25	0.869		40.9244	62	1.545	1.77	1.814	3.503	25	0.032	0.04	25	25	25	25	25	4.326
	V703_1104_100_RE_pblib001_s	42.4729	63	0.18	1.81	2.57	4.0481	10	25	2.98	0.33	0.14	10	10	0.19	0.92		43.9327	67	0.63	9.7	14.4	25	10	25	25	0.95	3.54	10	10	10	5.2
	V704_3008_040_RE_NT_pblib001_113	42.6376	64	0.067	0.431	0.163	3.02	25	0.017	0.178	25	25	25	25	25	0.184		46.253	70	0.402	1.972	0.704	9.935	25	0.22	4.87	25	25	25	25	25	1.11
	V703_0203_081_RE_pblib002_s	42.6564	65.5	0.38	0.45	25	3.8721	7.6	0.04	0.03	25	25	10	10	10	0.67		38.6406	53.5	1.91	1.61	25	15.2818	10	0.11	0.1	25	25	10	10	10	2.45
	V703_0217_050_RE_pblib002_s	42.6564	65.5	0.38	0.45	25	3.8721	7.6	0.04	0.03	25	25	10	10	10	0.67		38.6406	53.5	1.91	1.61	25	15.2818	10	0.11	0.1	25	25	10	10	10	2.45
	V703_0842_200_RE_con_s	42.6602	67	10	1.44	2.13	20.8948	6.36	7.23	1.56	0.11	0.01	0.21	10	10	0.73		41.7052	64	10	5.36	8.92	25	10	25	14.49	0.3	0.07	10	10	10	5.15
	V703_0926_070_RE_sga2H2_s	42.9281	68	2.02	0.81	2.04	7.8027	2.34	0.04	0.1	1.04	25	10	10	10	0.56		40.6834	61	7.85	2.4	25	25	9.8	0.13	0.32	4.07	25	10	10	10	2.71
	V703_0013_090_RE_con_s	43.4773	69	0.52	0.42	25	3.4725	10	7.97	18.41	0.01	0.01	10	10	10	1.61		39.2351	57	1.93	1.12	25	9.2118	10	25	25	0.02	0.03	10	10	10	16.92
	V704_0513_150_RE_NT_pblib007_2	45.1678	70	0.413	0.263	0.29	1.08	17.817	25	25	25	25	0.047	1.47	25	0.98		47.4566	73	1.477	0.706	0.673	2.47	25	25	25	25	25	1.89	25	25	4.3
	V704_2544_140_RE_NT_pblib002_10	45.5422	71	0.431	0.122	0.108	0.922	4.104	0.493	0.611	25	25	25	25	25	0.4		43.4961	65	0.493	0.424	0.298	2.24	25	2.283	2.125	25	25	25	25	25	1.567
	V704_2839_140_RE_NT_pblib001_208	46.1028	72	0.116	0.183	1.426	1.58	25	25	25	25	25	25	1.77	1.486	0.63		45.6842	69	0.318	0.5	5.705	3.96	25	25	25	25	25	25	8.989	25	2.355
	V703_1789_230_RE_sga3A3_s	50.4216	73	0.09	0.99	25	17.8963	10	0.83	0.34	25	25	10	10	10	2.43		46.709	71	0.43	4.21	25	25	10	2.83	1.13	25	25	10	10	10	14.84
	V704_0726_080_RE_NT_pblib001_26	52.8624	74	0.199	1.02	0.537	5.636	3.445	0.36	0.734	0.421	25	25	25	25	2.473		51.4119	74	0.571	3.3	1.568	18.649	14.337	1.31	1.913	1.668	25	25	25	25	11.4
	V704_1109_140_RE_NT_pblib001_191	58.5484	75	25	0.283	25	3.36	25	25	25	0.201	25	25	25	25	1.25		55.4099	75	25	0.774	25	8.7	25	25	25	0.449	25	25	25	25	4.7
