# Supplementary material for: Contemporary HIV-1 envelope pseudovirus panels for detecting and assessing B cell lineages with broadly neutralizing antibody potential
Source: PLoS Pathog. 2026 Apr 23;22(4):e1013739. doi: 10.1371/journal.ppat.1013739 (PMC13105343; doi:10.1371/journal.ppat.1013739)
Supplement: S4 Table — (A) Virus details and panel inclusion. (B) IC50 and IC80 responses for each of the 26 antibodies tested; there was no detectable activity against any of the AMP viruses. (XLSX) [file ppat.1013739.s010.xlsx]

## Sheet: Table S4. Germline antibodies
Study: Germline Antibodies produced by PPF
Assay: Neutralization in TZM-bl cells
Viruses: Pseudoviruses were produced in 293T cells
V704												Antibody	VRC26UCA_4A/293i		AbPG9_RUA/293i		AbPG16_RUA/293i		glPGT145/293i		PGT121tkUCA.V2/293i		DH270UCA3_G1.4A/293i		PGT128_gl/293i		VRC03gHvgLv/293i		VRC04gHvgLv/293i		VRC07gHvgLv/293i		VRC18bgHvgLv		VRC20gHvgLv		VRC23.gl/293i		VRC01_UCAtk_4A/293i		AbCH3X_UCAl (gl-CH31)		CH103_UCA_4A/293i		12A12gl/293i		glPGV04/293i		gl1NC9/293i
V703												Lot	191022PPF		200221PPF		200224PPF		19121PPF		200225PPF		191107PPF		200226PPF		191106PPF		191023PPF		191024PPF		191114PPF		191029PPF		191031PPF		191120PPF-1		191112PPF		191101PPF		191030PPF		191119PPF		200227PPF
												Epitope	V2-apex		V2-apex		V2-apex		Apex		V3-glycan		V3-glycan		V3-glycan		CD4bs		CD4bs		CD4bs		CD4bs		CD4bs		CD4bs		CD4bs		CD4bs		CD4bs		CD4bs		CD4bs		CD4bs
Virus Name	Backbone	Host Cell	Tier	Clade	Virus ID#	Panel	SHEP-T2 panel	MPER sensitive	V3 sensitive	V2 sensitive	FP sensitive	CD4bs sensitive	ID50	ID80	ID50	ID80	ID50	ID80	ID50	ID80	ID50	ID80	ID50	ID80	ID50	ID80	ID50	ID80	ID50	ID80	ID50	ID80	ID50	ID80	ID50	ID80	ID50	ID80	ID50	ID80	ID50	ID80	ID50	ID80	ID50	ID80	ID50	ID80	ID50
V704_1535_030_RE_NT_pblib001_471	SG3 Δenv	293T/17	2	B	AMP322	SHEP-T2	Y	Y	N	N	N	Y	>50	>50	>50	>50	>50	>50	>50	>50	>50	>50	>50	>50	>50	>50	>50	>50	>50	>50	>50	>50	>50	>50	>50	>50	>50	>50	>50	>50	>50	>50	>50	>50	>50	>50	>50	>50	>50
V704_0128_220_RE_NT_pblib001_52	SG3 Δenv	293T/17	2	F1/B	AMP228	SHEP-T2	Y	N	N	Y	N	Y	>50	>50	>50	>50	>50	>50	>50	>50	>50	>50	>50	>50	>50	>50	>50	>50	>50	>50	>50	>50	>50	>50	>50	>50	>50	>50	>50	>50	>50	>50	>50	>50	>50	>50	>50	>50	>50
V704_0907_130_RE_NT_pblib001_32	SG3 Δenv	293T/17	2	B	AMP17	SHEP-T2	Y	N	Y	N	Y	N	>50	>50	>50	>50	>50	>50	>50	>50	>50	>50	>50	>50	>50	>50	>50	>50	>50	>50	>50	>50	>50	>50	>50	>50	>50	>50	>50	>50	>50	>50	>50	>50	>50	>50	>50	>50	>50
V704_1528_240_RE_NT_pblib001_17	SG3 Δenv	293T/17	2	B	AMP253	SHEP-T2	Y	N	Y	N	Y	N	>50	>50	>50	>50	>50	>50	>50	>50	>50	>50	>50	>50	>50	>50	>50	>50	>50	>50	>50	>50	>50	>50	>50	>50	>50	>50	>50	>50	>50	>50	>50	>50	>50	>50	>50	>50	>50
V704_0855_080_RE_NT_pblib001_187	SG3 Δenv	293T/17	2	B	AMP98	SHEP-T2	Y	Y	N	N	N	Y	>50	>50	>50	>50	>50	>50	>50	>50	>50	>50	>50	>50	>50	>50	>50	>50	>50	>50	>50	>50	>50	>50	>50	>50	>50	>50	>50	>50	>50	>50	>50	>50	>50	>50	>50	>50	>50
V704_1180_070_RE_NT_pblib001_87	SG3 Δenv	293T/17	2	A1/B	11050	SHEP-T2	Y	N	N	N	Y	Y	>50	>50	>50	>50	>50	>50	>50	>50	>50	>50	>50	>50	>50	>50	>50	>50	>50	>50	>50	>50	>50	>50	>50	>50	>50	>50	>50	>50	>50	>50	>50	>50	>50	>50	>50	>50	>50
V704_0445_180_RE_NT_pblib001_22	SG3 Δenv	293T/17	2	B	AMP218	SHEP-T2	Y	N	N	N	Y	N	>50	>50	>50	>50	>50	>50	>50	>50	>50	>50	>50	>50	>50	>50	>50	>50	>50	>50	>50	>50	>50	>50	>50	>50	>50	>50	>50	>50	>50	>50	>50	>50	>50	>50	>50	>50	>50
V703_2117_110_RE_sga2A10_s	SG3 Δenv	293T/17	2	C	AMP333	SHEP-T2	Y	N	N	Y	N	N	>50	>50	>50	>50	>50	>50	>50	>50	>50	>50	>50	>50	>50	>50	>50	>50	>50	>50	>50	>50	>50	>50	>50	>50	>50	>50	>50	>50	>50	>50	>50	>50	>50	>50	>50	>50	>50
V703_2117_110_RE_sga2A10_s	SG3 Δenv	293T/17	2	C	11105	SHEP-T2	Y	N	N	Y	Y	Y	>50	>50	>50	>50	>50	>50	>50	>50	>50	>50	>50	>50	>50	>50	>50	>50	>50	>50	>50	>50	>50	>50	>50	>50	>50	>50	>50	>50	>50	>50	>50	>50	>50	>50	>50	>50	>50
V703_1313_040_RE_con_s	SG3 Δenv	293T/17	2	C	11065	SHEP-T2	Y	Y	Y	Y	N	N	>50	>50	>50	>50	>50	>50	>50	>50	>50	>50	>50	>50	>50	>50	>50	>50	>50	>50	>50	>50	>50	>50	>50	>50	>50	>50	>50	>50	>50	>50	>50	>50	>50	>50	>50	>50	>50
V703_2304_150_RE_con_s	SG3 Δenv	293T/17	2	C	AMP328	SHEP-T2	Y	N	N	N	Y	N	>50	>50	>50	>50	>50	>50	>50	>50	>50	>50	>50	>50	>50	>50	>50	>50	>50	>50	>50	>50	>50	>50	>50	>50	>50	>50	>50	>50	>50	>50	>50	>50	>50	>50	>50	>50	>50
V703_0472_030_RE_con_s	SG3 Δenv	293T/17	2	C	11072	SHEP-T2	Y	N	N	N	N	Y	>50	>50	>50	>50	>50	>50	>50	>50	>50	>50	>50	>50	>50	>50	>50	>50	>50	>50	>50	>50	>50	>50	>50	>50	>50	>50	>50	>50	>50	>50	>50	>50	>50	>50	>50	>50	>50
V704_2684_181_RE_NT_pblib001_13	SG3 Δenv	293T/17	2	B	AMP205	V3 MPER	N	Y	Y	N	N	N	>50	>50	>50	>50	>50	>50	>50	>50	>50	>50	>50	>50	>50	>50	>50	>50	>50	>50	>50	>50	>50	>50	>50	>50	>50	>50	>50	>50	>50	>50	>50	>50	>50	>50	>50	>50	>50
V704_0026_231_RE_NT_pblib001_3	SG3 Δenv	293T/17	2	B	AMP245	V3 MPER	N	Y	Y	N	N	N	>50	>50	>50	>50	>50	>50	>50	>50	>50	>50	>50	>50	>50	>50	>50	>50	>50	>50	>50	>50	>50	>50	>50	>50	>50	>50	>50	>50	>50	>50	>50	>50	>50	>50	>50	>50	>50
V703_1060_080_RE_con_s	SG3 Δenv	293T/17	2	C	AMP38	MPER	N	Y	N	N	N	N	>50	>50	>50	>50	>50	>50	>50	>50	>50	>50	>50	>50	>50	>50	>50	>50	>50	>50	>50	>50	>50	>50	>50	>50	>50	>50	>50	>50	>50	>50	>50	>50	>50	>50	>50	>50	>50
V703_0279_110_RE_con_s-modified	SG3 Δenv	293T/17	2	C	AMP339	MPER	N	Y	N	N	N	N	>50	>50	>50	>50	>50	>50	>50	>50	>50	>50	>50	>50	>50	>50	>50	>50	>50	>50	>50	>50	>50	>50	>50	>50	>50	>50	>50	>50	failed	failed	>50	>50	>50	>50	>50	>50	>50
V704_0372_250_RE_NT_pblib001_7	SG3 Δenv	293T/17	2	B	AMP312	MPER	N	Y	N	N	N	N	>50	>50	>50	>50	>50	>50	>50	>50	>50	>50	>50	>50	>50	>50	>50	>50	>50	>50	>50	>50	>50	>50	>50	>50	>50	>50	>50	>50	>50	>50	>50	>50	>50	>50	>50	>50	>50
V704_0847_030_RE_NT_pblib001_34	SG3 Δenv	293T/17	2	B	11132	V3	N	N	Y	N	N	N	>50	>50	>50	>50	>50	>50	>50	>50	>50	>50	>50	>50	>50	>50	>50	>50	>50	>50	>50	>50	>50	>50	>50	>50	>50	>50	>50	>50	>50	>50	>50	>50	>50	>50	>50	>50	>50
V703_0566_160_RE_con_s	SG3 Δenv	293T/17	2	C	AMP337	V3 FP	N	N	Y	N	Y	N	>50	>50	>50	>50	>50	>50	>50	>50	>50	>50	>50	>50	>50	>50	>50	>50	>50	>50	>50	>50	>50	>50	>50	>50	>50	>50	>50	>50	>50	>50	>50	>50	>50	>50	>50	>50	>50
V704_2541_080_RE_NT_pblib001_13	SG3 Δenv	293T/17	2	B	AMP201	V3	N	N	Y	N	N	N	>50	>50	>50	>50	>50	>50	>50	>50	>50	>50	>50	>50	>50	>50	>50	>50	>50	>50	>50	>50	>50	>50	>50	>50	>50	>50	>50	>50	>50	>50	>50	>50	>50	>50	>50	>50	>50
V703_0629_150_RE_pblib002_s	SG3 Δenv	293T/17	2	C	AMP345	FP	N	N	N	N	Y	N	>50	>50	>50	>50	>50	>50	>50	>50	>50	>50	>50	>50	>50	>50	>50	>50	>50	>50	>50	>50	>50	>50	>50	>50	>50	>50	>50	>50	>50	>50	>50	>50	>50	>50	>50	>50	>50
V704_0575_060_RE_NT_pblib002_16	SG3 Δenv	293T/17	2	B	AMP181	FP	N	N	N	N	Y	N	>50	>50	>50	>50	>50	>50	>50	>50	>50	>50	>50	>50	>50	>50	>50	>50	>50	>50	>50	>50	>50	>50	>50	>50	>50	>50	>50	>50	>50	>50	>50	>50	>50	>50	>50	>50	>50
V703_0646_051_RE_con_s	SG3 Δenv	293T/17	2	C	AMP350	FP	N	N	N	N	Y	N	>50	>50	>50	>50	>50	>50	>50	>50	>50	>50	>50	>50	>50	>50	>50	>50	>50	>50	>50	>50	>50	>50	>50	>50	>50	>50	>50	>50	>50	>50	>50	>50	>50	>50	>50	>50	>50
V704_1835_150_RE_NT_pblib001_10	SG3 Δenv	293T/17	2	B	AMP192	FP	N	N	N	N	Y	N	>50	>50	>50	>50	>50	>50	>50	>50	>50	>50	>50	>50	>50	>50	>50	>50	>50	>50	>50	>50	>50	>50	>50	>50	>50	>50	>50	>50	>50	>50	>50	>50	>50	>50	>50	>50	>50
V703_0739_110_RE_con_s-modified	SG3 Δenv	293T/17	2	C	AMP357	FP	N	N	N	N	Y	N	>50	>50	>50	>50	>50	>50	>50	>50	>50	>50	>50	>50	>50	>50	>50	>50	>50	>50	>50	>50	>50	>50	>50	>50	>50	>50	>50	>50	>50	>50	>50	>50	>50	>50	>50	>50	>50
V703_2149_060_RE_sgaB10_s	SG3 Δenv	293T/17	2	C	11149	V2	N	N	N	Y	N	N	>50	>50	>50	>50	>50	>50	>50	>50	>50	>50	>50	>50	>50	>50	>50	>50	>50	>50	>50	>50	>50	>50	>50	>50	>50	>50	>50	>50	>50	>50	>50	>50	>50	>50	>50	>50	>50
V703_2018_240_RE_sga6A1_s	SG3 Δenv	293T/17	2	C	AMP341	V2	N	N	N	Y	N	N	>50	>50	>50	>50	>50	>50	>50	>50	>50	>50	>50	>50	>50	>50	>50	>50	>50	>50	>50	>50	>50	>50	>50	>50	>50	>50	>50	>50	>50	>50	>50	>50	>50	>50	>50	>50	>50
V703_2631_150_RE_sga2F8_s	SG3 Δenv	293T/17	IB	C	AMP343	V2	N	N	N	N	N	N	>50	>50	>50	>50	>50	>50	>50	>50	>50	>50	>50	>50	>50	>50	>50	>50	>50	>50	>50	>50	>50	>50	>50	>50	>50	>50	>50	>50	>50	>50	>50	>50	>50	>50	>50	>50	>50
V703_1675_080_RE_con_s-modified	SG3 Δenv	293T/17	2	C	11112	V2	N	N	N	Y	N	N	>50	>50	>50	>50	>50	>50	>50	>50	>50	>50	>50	>50	>50	>50	>50	>50	>50	>50	>50	>50	>50	>50	>50	>50	>50	>50	>50	>50	>50	>50	>50	>50	>50	>50	>50	>50	>50
V703_0537_110_RE_sga4H1_s	SG3 Δenv	293T/17	2	C	AMP348	CD4bs	N	N	N	N	N	Y	>50	>50	>50	>50	>50	>50	>50	>50	>50	>50	>50	>50	>50	>50	>50	>50	>50	>50	>50	>50	>50	>50	>50	>50	>50	>50	>50	>50	>50	>50	>50	>50	>50	>50	>50	>50	>50
V704_1775_030_RE_NT_pblib001_135	SG3 Δenv	293T/17	2	F1	AMP93	CD4bs V2	N	N	N	Y	N	Y	>50	>50	>50	>50	>50	>50	>50	>50	>50	>50	>50	>50	>50	>50	>50	>50	>50	>50	>50	>50	>50	>50	>50	>50	>50	>50	>50	>50	>50	>50	>50	>50	>50	>50	>50	>50	>50
V704_1783_150_RE_NT_pblib001_144	SG3 Δenv	293T/17	2	B	AMP167	CD4bs	N	N	N	N	N	Y	>50	>50	>50	>50	>50	>50	>50	>50	>50	>50	>50	>50	>50	>50	>50	>50	>50	>50	>50	>50	>50	>50	>50	>50	>50	>50	>50	>50	>50	>50	>50	>50	>50	>50	>50	>50	>50
S4 Table. Twenty six germline precursors antibodies that ultimately give rise to bnAbs show no IC50 against any of the 40 viruses included in the SHEP-T2 and class-specific antibody panels.
[truncated: 15 more columns]
