# Supplementary material for: Contemporary HIV-1 envelope pseudovirus panels for detecting and assessing B cell lineages with broadly neutralizing antibody potential
Source: PLoS Pathog. 2026 Apr 23;22(4):e1013739. doi: 10.1371/journal.ppat.1013739 (PMC13105343; doi:10.1371/journal.ppat.1013739)
Supplement: S5 Table — IC50s of V2 apex antibodies against: (A) B clade AMP viruses, (B) C clade AMP viruses, or (C) other subtypes and recombinant viruses found among the AMP placebo HIV-1 infections. The V2 apex bNab CAP256 VRC26.25 LS has substantial breadth and great potency among C clade viruses but has almost no neutralizing activity against B clade viruses. PGDM1400 shares this pattern but is less extreme, with a few modest B clade responses and less potent but still strong neutralization of C clade viruses. F clade viruses (in Table C) can be sensitivity to both antibodies and are generally more like C clade viruses than B clade. B/F recombinants, indicated by the forward slash, were each checked for recombination breakpoints, and all were found to be F-like in the relevant V2 apex epitope region. (XLSX) [file ppat.1013739.s011.xlsx]

## Sheet: Table S5. V2 bNb Clade impacts
	S5 Table. Clade specificity of V2 apex antibodies.
	Table S5 A.					Table S5 B.					Table S5 C.
	Sequence Name HVTN 704	HIV-1 M Env subtype	PGDM1400	CAP256-VRC26.25 LS		Sequence Name HVTN 704	HIV-1 M Env subtype	PGDM1400	CAP256-VRC26.25 LS		Sequence Name HVTN 704	HIV-1 M Env subtype	PGDM1400	CAP256-VRC26.25LS
	V704_1991_230_RE_NT_pblib001_38	B	0.026	0.0003		V703_2117_110_RE_sga2A10_s	C	0.0007	0.00013		V704_0575_060_RE_NT_pblib002_16	Atypical B variant	0.051	>25
	V704_1991_230_RE_NT_pblib002_19	B	0.052	0.0003		V703_2149_060_RE_sgaB10_s	C	0.0012	0.00013		V704_0575_060_RE_NT_pblib001_60	Atypical B variant	0.047	>25
	V704_0372_250_RE_NT_pblib002_6	B	>25	2.114		V703_2018_240_RE_sga6A1_s	C	0.0031	0.00013		V704_0575_060_RE_NT_con02_s	Atypical B variant	0.042	>25
	V704_2981_150_RE_NT_pblib001_33	B	0.022	>25		V703_1675_080_RE_con_s-modified	C	0.01	0.00013		V704_0644_060_RE_NT_pblib001_216	Atypical B variant	>25	>25
	V704_0026_231_RE_NT_pblib001_3	B	0.075	>25		V703_1889_100_RE_con_s	C	0.01	0.00013		V704_1183_220_RE_NT_pblib001_70	B/F	>25	>25
	V704_2544_150_RE_NT_pblib001_33	B	0.101	>25		V703_2631_150_RE_sga2F8_s	C	0.0019	0.0004		V704_2788_060_RE_NT_pblib001_96	B/F	0.003	0.0003
	V704_2541_080_RE_NT_pblib042_1	B	0.218	>25		V703_2805_080_RE_con_s	C	0.0019	0.0004		V704_2788_060_RE_NT_pblib002_20	B/F	0.011	0.011
	V704_2981_150_RE_NT_pblib004_2	B	0.262	>25		V703_0739_110_RE_con_s-modified	C	3.23	0.0009		V704_1930_170_RE_NT_pblib002_114	12_BF/F1 recombinant	0.014	>25
	V704_0445_180_RE_NT_pblib001_22	B	0.285	>25		V703_0217_050_RE_pblib002_s	C	0.0028	0.0011		V704_1930_170_RE_NT_pblib001_234	12_BF/F1 recombinant	0.018	>25
	V704_0726_080_RE_NT_pblib001_26	B	0.421	>25		V703_1313_040_RE_con_s	C	0.004	0.0018		V704_1180_070_RE_NT_pblib001_87	A1/B	0.188	>25
	V704_1535_030_RE_NT_pblib001_471	B	1.109	>25		V703_0217_050_RE_sga2A3_s	C	0.004	0.002		V704_1180_070_RE_NT_pblib027_1	A1/B	0.405	>25
	V704_1706_040_RE_NT_pblib001_26	B	1.986	>25		V703_0013_090_RE_con_s	C	0.01	0.01		V704_0496_040_RE_NT_pblib001_37	F	0.011	0.011
	V704_2541_080_RE_NT_pblib001_13	B	2.163	>25		V703_0646_051_RE_con_s	C	0.01	0.01		V704_1775_030_RE_NT_pblib001_135	F1	0.002	0.028
	V704_2541_080_RE_NT_pblib003_5	B	3.382	>25		V703_1675_080_RE_con_s	C	0.01	0.01		V704_0128_220_RE_NT_pblib001_52	F1/B	0.008	0.002
	V704_3000_240_RE_NT_pblib001_8	B	8.698	>25		V703_1848_190_RE_pblib002_s	C	0.01	0.01		V704_0128_220_RE_NT_pblib002_40	F1/B	0.031	0.0003
	V704_2544_140_RE_NT_pblib001_11	B	13.864	>25		V703_2304_150_RE_con_s	C	0.01	0.01		V704_1109_140_RE_NT_pblib001_191	F1/B	0.201	>25
	V704_3000_240_RE_NT_pblib019_1	B	16.221	>25		V703_1471_190_RE_con_s	C	0.02	0.01		V704_1429_090_RE_NT_pblib002_75	F2	0.079	11.679
	V704_0513_150_RE_NT_pblib007_2	B	>25	>25		V703_0537_110_RE_sga4H1_s	C	0.09	0.01		V704_1429_090_RE_NT_pblib001_111	F2	0.141	>25
	V704_0513_150_RE_NT_pblib002_10	B	>25	>25		V703_1298_080_RE_pblib002_s	C	0.09	0.01		V703_0865_070_RE_con_s	G	ND	ND
	V704_0513_150_RE_NT_pblib001_34	B	>25	>25		V703_0472_030_RE_con_s	C	0.1	0.01
	V704_0746_760_RE_NT_pblib001_37	B	>25	>25		V703_0842_200_RE_con_s	C	0.11	0.01
	V704_0746_760_RE_NT_pblib003_34	B	>25	>25		V703_0537_110_RE_sga2B5_s	C	0.22	0.01
	V704_0746_760_RE_NT_pblib002_36	B	>25	>25		V703_0537_110_RE_pblib003_s	C	1	0.01
	V704_0847_030_RE_NT_pblib001_34	B	>25	>25		V703_2788_030_RE_con_s	C	1.2	0.01
	V704_0847_030_RE_NT_pblib002_23	B	>25	>25		V703_0629_150_RE_sga5A2_s	C	0.42	0.05
	V704_0855_080_RE_NT_pblib001_187	B	>25	>25		V703_0629_150_RE_pblib002_s	C	0.36	0.11
	V704_0856_240_RE_NT_pblib001_9	B	>25	>25		V703_1104_100_RE_sga10G5_s	C	0.47	0.12
	V704_0886_250_RE_NT_pblib001_10	B	>25	>25		V703_1104_100_RE_sga10A5_s	C	0.92	0.12
	V704_0907_130_RE_NT_pblib001_32	B	>25	>25		V703_1104_100_RE_pblib001_s	C	0.33	0.14
	V704_0911_150_RE_NT_pblib001_58	B	>25	>25		V703_0629_150_RE_pblib004_s	C	0.11	0.22
	V704_0944_180_RE_NT_pblib001_76	B	>25	>25		V703_1060_080_RE_con_s	C	>25	0.31
	V704_1528_240_RE_NT_pblib001_17	B	>25	>25		V703_1915_250_RE_sgaA3_s	C	>25	3.48
	V704_1783_150_RE_NT_pblib001_144	B	>25	>25		V703_2805_080_RE_pblib002_s	C	>25	5.9
	V704_1835_150_RE_NT_pblib001_10	B	>25	>25		V703_1750_140_RE_con_s	C	>25	8.59
	V704_1835_150_RE_NT_pblib002_9	B	>25	>25		V703_0926_070_RE_sga2H2_s	C	1.04	>25
	V704_2065_060_RE_NT_pblib001_47	B	>25	>25		V703_0629_150_RE_pblib003_s	C	1.51	>25
	V704_2065_060_RE_NT_pblib002_42	B	>25	>25		V703_1848_190_RE_sga6D1_s	C	11.46	>25
	V704_2095_130_RE_NT_pblib001_136	B	>25	>25		V703_0279_110_RE_con_s-modified	C	21.61	>25
	V704_2448_240_RE_NT_pblib001_288	B	>25	>25		V703_0203_081_RE_pblib002_s	C	>25	>25
	V704_2544_140_RE_NT_pblib002_10	B	>25	>25		V703_0203_081_RE_sga8A5_s	C	>25	>25
	V704_2555_240_RE_NT_pblib001_231	B	>25	>25		V703_0279_110_RE_pblib002_s	C	>25	>25
	V704_2684_181_RE_NT_pblib001_13	B	>25	>25		V703_0566_160_RE_con_s	C	>25	>25
	V704_2684_181_RE_NT_pblib006_3	B	>25	>25		V703_0566_160_RE_pblib002_s	C	>25	>25
	V704_2767_070_RE_NT_pblib001_63	B	>25	>25		V703_1764_250_RE_con_s	C	>25	>25
	V704_2834_210_RE_NT_pblib002_26	B	>25	>25		V703_1789_230_RE_sga3A3_s	C	>25	>25
	V704_2834_210_RE_NT_pblib001_44	B	>25	>25		V703_2539_070_RE_sga6F6_s	C	>25	>25
	V704_2839_140_RE_NT_pblib001_208	B	>25	>25
	V704_2981_150_RE_NT_pblib002_11	B	>25	>25
	V704_2981_150_RE_NT_pblib003_4	B	>25	>25
	V704_3008_040_RE_NT_pblib001_113	B	>25	>25
	V704_0372_250_RE_NT_pblib001_7	B	>25	>25
