# Supplementary material for: Contemporary HIV-1 envelope pseudovirus panels for detecting and assessing B cell lineages with broadly neutralizing antibody potential
Source: PLoS Pathog. 2026 Apr 23;22(4):e1013739. doi: 10.1371/journal.ppat.1013739 (PMC13105343; doi:10.1371/journal.ppat.1013739)
Supplement: S6 Table — (A) The REP-T2 panel. (B). The centroids of each cluster were used as panel members and are marked in pink. (XLSX) [file ppat.1013739.s012.xlsx]

## Sheet: Table S6. REP-T2 clusters
	S6 Table. K-means clusters used to define the REP-T2 panel.
	A. The REP-T2 panel, as seen in Fig. 5.
		IC50
		CD4bs						V3		V2		FP			MPER
	Sequence Name	1-18	VRC07-523 LS	VRC01-23 LS	3BNC117-LS	VRC01	CH235.12	PGT121-414 LS	10-1074 LS	PGDM1400	CAP256 VRC26.25 LS	PGT151	VRC34.01	ACS202	10E8v4	CAP248-2B	Subtype
	V703_2805_080_RE_pblib002_s	>10	1.87	>10	5.17	>25	>10	>25	>25	>25	5.9	>10	0.84	>10	2.38	>10	C
	V703_0279_110_RE_pblib002_s	0.17	0.18	0.14	0.33	1.50893	>10	0.94	1.19	>25	>25	>10	>10	>10	0.34	>10	C
	V703_1675_080_RE_con_s	0.0279	0.05	0.0528	0.04	0.377918	0.23	0.26	0.79	0.01	0.01	>10	>10	1.49	14.66	>10	C
	V703_0842_200_RE_con_s	>10	1.44	1.82	2.13	20.8948	6.36	7.23	1.56	0.11	0.01	0.21	>10	>10	0.73	>10	C	IC50
	V704_1783_150_RE_NT_pblib001_144	0.006	0.064	0.009	0.036	0.135	>25	0.248	0.485	>25	>25	0.06	>25	0.353	0.388	>25	B	HVTN 703: >10
	V704_2767_070_RE_NT_pblib001_63	0.217	0.126	0.068	0.796	2.06	1.275	0.066	0.241	>25	>25	0.038	>25	>25	2.03	>25	B	HVTN 704: >25
	V703_0217_050_RE_sga2A3_s	0.008	0.03	0.04	>25	>25	0.29	>25	>25	0.004	0.002	0.01	0.0253	2.21	0.18	0.0247	C	HVTN 704: >10 - 25
	V704_0746_760_RE_NT_pblib002_36	0.224	0.447	0.189	0.282	1.25	6.796	0.02	0.015	>25	>25	>25	>25	>25	1.96	>25	B	>1 - 10
	V703_1471_190_RE_con_s	0.05	0.08	0.0235	0.06	0.160783	0.6	0.01	0.1	0.02	0.01	0.01	>10	>10	4.92	0.011	C	>0.1 - 1
	V704_2095_130_RE_NT_pblib001_136	0.079	0.096	0.031	0.053	0.312	0.283	2.167	0.085	>25	>25	0.147	>25	>25	0.51	>25	B	>0.01 - 0.1
	V703_2018_240_RE_sga6A1_s	0.16	0.3	0.09	1.13	1.24887	6.38	0.05	0.07	0.0031	0.00013	>10	>10	>10	2.85	>10	C	>0.001 - 0.01
	V704_0907_130_RE_NT_pblib001_32	0.016	0.193	0.019	0.199	0.364	15.857	0.002	0.006	>25	>25	0.017	0.25	0.236	0.655	>25	B	<= 0.001
	B. K-means clusters used to define the REP-T2 panel, the centroids of each cluster were used as panel members
		IC50
		CD4bs						V3		V2		FP			MPER			Centroid of Cluster
	Sequence Name	1-18	VRC07-523 LS	VRC01-23 LS	3BNC117-LS	VRC01	CH235.12	PGT121-414 LS	10-1074 LS	PGDM1400	CAP256 VRC26.25 LS	PGT151	VRC34.01	ACS202	10E8v4	CAP248-2B	Subtype	V704
	V703_2805_080_RE_pblib002_s	>10	1.87	>10	5.17	>25	>10	>25	>25	>25	5.9	>10	0.84	>10	2.38	>10	C	V703
	V704_1109_140_RE_NT_pblib001_191	>25	0.283	2.455	>25	3.36	>25	>25	>25	0.201	>25	>25	>25	>25	1.25	>25	F1B
	V703_0279_110_RE_pblib002_s	0.17	0.18	0.14	0.33	1.50893	>10	0.94	1.19	>25	>25	>10	>10	>10	0.34	>10	C
	V704_0513_150_RE_NT_pblib001_34	0.612	0.38	0.329	0.276	1.49	6.07	>25	>25	>25	>25	0.49	>25	>25	1.13	>25	B
	V704_0575_060_RE_NT_con02_s	0.467	0.756	0.771	0.965	2.118	2.354	>25	>25	0.042	>25	>25	>25	0.157	0.494	>25	B
	V704_0644_060_RE_NT_pblib001_216	0.084	0.155	0.279	0.29	1.02	3.275	6.348	0.454	>25	>25	>25	5.728	>25	0.297	>25	B
	V704_0726_080_RE_NT_pblib001_26	0.199	1.02	0.466	0.537	5.636	3.445	0.36	0.734	0.421	>25	>25	>25	>25	2.473	>25	B
	V704_1429_090_RE_NT_pblib001_111	0.119	0.112	0.122	1.806	0.307	>25	>25	>25	0.141	>25	4.52	>25	>25	0.45	>25	F2
	V704_1835_150_RE_NT_pblib002_9	0.026	24.845	0.078	>25	>100	>25	3.791	0.081	>25	>25	0.24	1.729	0.397	0.099	>25	B
	V704_1044_140_RE_NT_pblib001_11	0.99	0.431	0.494	0.82	5.76	8.648	>25	0.421	>25	>25	0.059	>25	>25	1.127	10	B
	V704_2834_210_RE_NT_pblib001_44	0.107	0.312	0.073	0.086	2.19	>25	19.219	4.297	>25	>25	>25	0.922	>25	0.12	>25	B
	V704_2839_140_RE_NT_pblib001_208	0.116	0.183	0.346	1.426	1.58	>25	>25	>25	>25	>25	>25	1.771	1.486	0.63	>25	B
	V704_2981_150_RE_NT_pblib003_4	1.058	0.39	0.178	0.155	1.84	0.333	>25	>25	>25	>25	>25	>25	>25	0.28	>25	B
	V704_3000_240_RE_NT_pblib019_1	0.062	0.201	0.562	0.271	1.92	>25	>25	>25	16.221	>25	>25	0.145	>25	0.14	>25	B
	V703_1789_230_RE_sga3A3_s	0.09	0.99	0.55	>25	17.8963	>10	0.83	0.34	>25	>25	>10	>10	>10	2.43	>10	C
	V703_1675_080_RE_con_s	0.0279	0.05	0.0528	0.04	0.377918	0.23	0.26	0.79	0.01	0.01	>10	>10	1.49	14.66	>10	C
	V704_0128_220_RE_NT_pblib002_40	0.044	0.026	0.034	0.025	0.16	0.089	0.047	0.171	0.031	0.0003	>25	2.044	>25	1.33	>25	F1B
	V704_0496_040_RE_NT_pblib001_37	0.037	0.242	0.601	>25	4.94	1.236	0.142	0.078	0.011	0.011	>25	>25	>25	0.289	>25	B
	V704_1775_030_RE_NT_pblib001_135	0.014	0.029	0.031	0.109	0.09	0.05	>25	>25	0.002	0.028	0.112	>25	>25	0.291	>25	F1
	V704_2788_060_RE_NT_pblib002_20	0.192	0.26	0.284	0.223	1.409	1.144	0.134	0.144	0.011	0.011	>10	>10	>10	0.082	>10	BF
	V703_0472_030_RE_con_s	0.0054	0.01	0.005	>25	0.0209785	0.05	>25	7.94	0.1	0.01	0.028	5.67	>10	0.42	>10	C
	V703_0537_110_RE_pblib003_s	0.0138	0.02	0.005	0.03	0.0967826	0.19	0.05	0.21	1	0.01	>10	>10	>10	0.26	>10	C
	V703_0739_110_RE_con_s-modified	0.025	0.05	0.023	0.07	0.14308	0.56	0.67	0.16	3.23	0.0009	>10	4.86	0.09	1.94	>10	C
	V703_1313_040_RE_con_s	0.046	0.04	0.07	0.11	0.686017	>10	0.01	0.06	0.004	0.0018	>10	>10	>10	0.01	>10	C
	V703_2304_150_RE_con_s	0.06	0.02	0.0106	0.06	0.113527	0.08	0.07	0.06	0.01	0.01	>10	0.03	>10	0.36	>10	C
	V703_0842_200_RE_con_s	>10	1.44	1.82	2.13	20.8948	6.36	7.23	1.56	0.11	0.01	0.21	>10	>10	0.73	>10	C
	V703_0013_090_RE_con_s	0.52	0.42	0.49	>25	3.47246	>10	7.97	18.41	0.01	0.01	>10	>10	>10	1.61	>10	C
	V703_0646_051_RE_con_s	0.18	0.45	0.63	1.54	4.89717	>10	>25	>25	0.01	0.01	0.07	0.07	>10	1.56	>10	C
	V703_1104_100_RE_sga10G5_s	0.28	1.61	1.41	2.99	6.40951	>10	>25	10.48	0.47	0.12	>10	>10	4.23	0.86	>10	C
	V703_1298_080_RE_pblib002_s	0.15	1.27	0.13	>25	>25	0.16	>25	>25	0.09	0.01	0.1	>10	>10	0.84	>10	C
	V703_2788_030_RE_con_s	1.56	0.24	4.11	0.09	0.681187	4.9	0.3	0.09	1.2	0.01	1.84	>10	>10	5.38	>10	C
	V704_1783_150_RE_NT_pblib001_144	0.006	0.064	0.009	0.036	0.135	>25	0.248	0.485	>25	>25	0.06	>25	0.353	0.388	>25	B
	V704_0855_080_RE_NT_pblib001_187	0.012	0.003	0.002	0.009	0.013	>25	0.05	0.061	>25	>25	0.007	>25	>25	0.134	>25	B
	V704_1180_070_RE_NT_pblib027_1	0.005	0.074	0.009	0.018	0.137	0.419	>25	>25	0.405	>25	0.009	0.683	0.388	0.16	>25	A1B
	V704_1535_030_RE_NT_pblib001_471	0.052	0.068	0.018	0.019	0.088	>25	0.011	0.071	1.109	>25	0.197	0.391	0.512	0.015	0.334	B
	V704_1041_080_RE_NT_pblib042_1	0.026	0.036	0.018	0.021	0.21	0.112	0.022	0.027	0.218	>25	0.168	2.872	>25	0.08	>10	B
	V704_2767_070_RE_NT_pblib001_63	0.217	0.126	0.068	0.796	2.06	1.275	0.066	0.241	>25	>25	0.038	>25	>25	2.03	>25	B
	V704_0445_180_RE_NT_pblib001_22	0.012	0.063	0.021	>25	>25	0.205	0.291	0.086	0.285	>25	0.083	>25	0.08	1.49	>25	B
	V703_0566_160_RE_pblib002_s	0.06	0.18	0.17	0.66	3.50276	1.28	0.03	0.06	>25	>25	0.2	0.08	>10	4.21	>10	C
	V703_1750_140_RE_con_s	0.11	0.18	0.13	0.23	0.88133	1.35	0.05	0.08	>25	8.59	0.05	0.34	>10	0.5	>10	C
	V703_1915_250_RE_sgaA3_s	0.0841	0.36	0.0406	1.6	0.52908	5.6	0.32	0.84	>25	3.48	0.04	>10	>10	3.83	>10	C
	V703_0217_050_RE_sga2A3_s	0.008	0.03	0.04	>25	>25	0.29	>25	>25	0.004	0.002	0.01	0.0253	2.21	0.18	0.0247	C
	V704_0746_760_RE_NT_pblib002_36	0.224	0.447	0.189	0.282	1.25	6.796	0.02	0.015	>25	>25	>25	>25	>25	1.96	>25	B
	V704_0026_231_RE_NT_pblib001_3	0.097	0.081	0.088	0.103	0.46	>25	0.006	0.017	0.075	>25	>25	>25	>25	0.07	>25	B
	V704_0847_030_RE_NT_pblib002_23	9.694	0.204	0.161	>25	3.118	>25	0.011	0.006	>25	>25	>25	>25	>25	0.27	1.448	B
	V704_0856_240_RE_NT_pblib001_9	0.095	0.063	0.055	0.06	0.524	0.503	0.011	0.016	>25	>25	1.04	7.845	>25	0.54	>25	B
	V704_0886_250_RE_NT_pblib001_10	0.173	0.177	0.099	0.516	1.745	>25	0.338	0.185	>25	>25	>25	>25	0.498	0.171	>25	B
	V704_0911_150_RE_NT_pblib001_58	0.437	0.538	1.525	0.622	1.391	10.111	0.013	0.018	>25	>25	3.99	>25	>25	0.869	>25	B
	V704_1183_220_RE_NT_pblib001_70	0.041	0.347	0.038	0.065	0.39	1.185	0.032	0.051	>25	>25	3.666	>25	0.228	0.495	>25	BF
	V704_1055_240_RE_NT_pblib001_231	0.092	0.052	0.033	0.075	0.424	10	0.012	0.03	>25	>25	>25	2.808	0.151	>25	>25	B
	V704_2684_181_RE_NT_pblib006_3	0.007	0.057	0.012	0.43	0.092	>25	0.007	0.019	>25	>25	>25	>25	0.97	0.031	>25	B
	V704_3008_040_RE_NT_pblib001_113	0.067	0.431	0.025	0.163	3.02	>25	0.017	0.178	>25	>25	>25	>25	>25	0.184	>25	B
	V703_0203_081_RE_sga8A5_s	0.64	0.41	0.91	>10	4.15077	>10	0.03	0.02	>10	>10	>10	>10	>10	0.13	>10	C
	V703_0926_070_RE_sga2H2_s	2.02	0.81	0.76	2.04	7.80266	2.34	0.04	0.1	1.04	>25	>10	>10	>10	0.56	>10	C
	V703_1039_070_RE_sga6F6_s	0.74	0.39	0.27	>10	1.76554	>10	0.01	0.04	>10	>10	4.57	>10	>10	0.23	>10	C
	V703_1471_190_RE_con_s	0.05	0.08	0.0235	0.06	0.160783	0.6	0.01	0.1	0.02	0.01	0.01	>10	>10	4.92	0.011	C
	V704_2095_130_RE_NT_pblib001_136	0.079	0.096	0.031	0.053	0.312	0.283	2.167	0.085	>25	>25	0.147	>25	>25	0.51	>25	B
	V704_0944_180_RE_NT_pblib001_76	0.023	0.02	0.007	0.061	0.074	>25	>25	>25	>25	>25	0.367	>25	>25	>25	>25	B
	V704_1706_040_RE_NT_pblib001_26	0.2	0.058	0.058	0.164	0.489	0.186	0.457	0.301	1.986	>25	>25	>25	>25	0.488	>25	B
	V704_1930_170_RE_NT_pblib001_234	0.041	0.035	0.023	0.043	0.134	0.118	>25	>25	0.018	>25	>25	>25	>25	1.25	>25	12.BF
	V704_2065_060_RE_NT_pblib002_42	0.062	0.082	0.037	0.048	0.22	0.036	>25	>25	>25	>25	>25	>25	>25	0.161	>25	B
	V704_2448_240_RE_NT_pblib001_288	0.133	0.108	0.01	0.058	0.14	0.146	>25	>25	>25	>25	>25	>25	7.416	>25	>25	B
	V703_0629_150_RE_pblib003_s	0.11	0.33	0.06	0.72	1.07588	1.5	9.87	5.61	1.51	>25	0.06	>10	>10	6.44	>10	C
	V703_1060_080_RE_con_s	0.09	0.13	0.28	0.8	1.71231	1.17	>25	3.63	>25	0.31	0.05	>10	>10	0.08	>10	C
	V703_1764_250_RE_con_s	0.03	0.1	0.06	0.1	0.240174	0.1	0.2	0.13	>25	>25	0.18	>10	>10	1.41	>10	C
	V703_1848_190_RE_sga6D1_s	0.09	0.31	0.2	0.24	1.05441	0.24	>25	>25	11.46	>25	0.02	>10	>10	2.76	>10	C
	V703_2018_240_RE_sga6A1_s	0.16	0.3	0.09	1.13	1.24887	6.38	0.05	0.07	0.0031	0.00013	>10	>10	>10	2.85	>10	C
	V704_1991_230_RE_NT_pblib002_19	0.067	0.215	0.14	0.165	1.488	0.309	>25	>25	0.052	0.0003	>25	>25	0.12	0.317	>25	B
	V703_1889_100_RE_con_s	0.09	2.3	0.19	>25	>25	5.78	0.09	0.23	0.01	0.00013	>10	>10	>10	>25	>10	C
	V703_2117_110_RE_sga2A10_s	0.17	0.04	0.06	0.11	0.228453	0.52	>25	>25	0.0007	0.00013	>10	0.81	>10	0.88	>10	C
	V703_2149_060_RE_sgaB10_s	0.0324	0.07	0.0208	>25	0.205049	>10	0.11	0.07	0.0012	0.00013	9.17	>10	>10	0.98	>10	C
	V703_2631_150_RE_sga2F8_s	0.02	0.08	0.09	0.07	0.463075	1.02	>25	>25	0.0019	0.0004	>10	0.97	>10	1.23	>10	C
	V704_0907_130_RE_NT_pblib001_32	0.016	0.193	0.019	0.199	0.364	15.857	0.002	0.006	>25	>25	0.017	0.25	0.236	0.655	>25	B
	V704_1528_240_RE_NT_pblib001_17	0.06	0.439	0.114	0.092	2.39	7.107	0.003	0.004	>25	>25	1.418	0.04	0.041	0.243	1.15	B
