# Supplementary material for: Contemporary HIV-1 envelope pseudovirus panels for detecting and assessing B cell lineages with broadly neutralizing antibody potential
Source: PLoS Pathog. 2026 Apr 23;22(4):e1013739. doi: 10.1371/journal.ppat.1013739 (PMC13105343; doi:10.1371/journal.ppat.1013739)
Supplement: S7 Table — The standardized sera are called SA-C10, SA-C48, SA-C72, SA-C74, and SA-C90. Members of the SHEP-T2 panel were sometimes included in the sensitive panels for a particular class. *The two viruses with a single asterisk did not grow well, so were not practical for use in panels were replaced with the viruses with the marked with ** so reagent stocks could be generated and shared. (XLSX) [file ppat.1013739.s013.xlsx]

## Sheet: Table S7. Tier Phenoypting 
	S7 Table. Establishing the Tier status by using 5 standardized sera and a set of monoclonals that are typically only exposed on Tier 1 viruses in open conformation.
		SHEP-T2 panel phenotyping
		Tier 2	Tier 2	Tier 2	Tier 2	Tier 2	Tier 2	Tier 2	Tier 2	Tier 2	Tier 2	Tier 2	Tier 2
		H703_1313_040s	H704_1535_030sN	H704_0855_080_EsN	H704_0907_130sN	H704_1528_240_RE_pblib_001_s	H704_1180_070EsN	H704_0445_180_RE_con_s	H703_2304_150_RE_cs	H703_2805_080Es	H703_2117_110_RE_e2A10s	H704_0128_220_RE_pb001_s	H703_0472_030s
	Specimen ID	Clade C	Clade B	Clade B	Clade B	Clade B	Clade A1/B	Clade B	Clade C	Clade C	Clade C	Clade F1/B	Clade C
	SA-C10	1623	468	789	795	505	588	>1666.67	>1666.67	>1666.67	>1666.67	>1666.67	>1666.67
	SA-C48	421	136	919	1088	652	587	>1666.67	>1666.67	>1666.67	>1666.67	>1666.67	>1666.67
	SA-C72	461	168	>1666.67	>1666.67	186	821	753	>1666.67	629	1381	>1666.67	534
	SA-C74	>1666.67	84	>1666.67	367	152	783	>1666.67	1403	1028	489	>1666.67	>1666.67
	SA-C90	1653	782	1150	375	145	>1666.67	738	1192	822	1181	1508	>1666.67
	2219	>16.667	>16.667	>16.667	>16.667	>16.667	>16.667	>16.667	>16.667	>16.667	>16.667	>16.667	>16.667
	2557	>16.667	>16.667	>16.667	>16.667	>16.667	>16.667	>16.667	>16.667	>16.667	>16.667	>16.667	>16.667
	3074	>16.667	13	>16.667	>16.667	>16.667	>16.667	>16.667	>16.667	>16.667	>16.667	>16.667	>16.667
	3869	>16.667	>16.667	>16.667	>16.667	>16.667	>16.667	>16.667	>16.667	>16.667	>16.667	>16.667	>16.667
	447-52D	>16.667	>16.667	>16.667	>16.667	>16.667	>16.667	>16.667	>16.667	>16.667	>16.667	>16.667	>16.667
	838-12D	>16.667	>16.667	>16.667	>16.667	>16.667	>16.667	>16.667	>16.667	>16.667	>16.667	>16.667	>16.667
	654-30D	>16.667	>16.667	>16.667	>16.667	>16.667	>16.667	>16.667	>16.667	>16.667	>16.667	>16.667	>16.667
	1008-30D	>16.667	>16.667	>16.667	>16.667	>16.667	>16.667	>16.667	>16.667	>16.667	>16.667	>16.667	>16.667
	729-30D	>16.667	>16.667	>16.667	>16.667	>16.667	>16.667	>16.667	>16.667	>16.667	>16.667	>16.667	>16.667
	F105	>16.667	>16.667	>16.667	>16.667	>16.667	>16.667	>16.667	>16.667	>16.667	>16.667	>16.667	>16.667
	VRC01	1.25	0.21	0.09	0.96	3.31	0.28	>6.667	1.89	>6.667	0.3	0.2	0.308
		REP-T2 panel phenotyping
		Tier 2	Tier 2	Tier 2	Tier 2	Tier 2	Tier 2	Tier 2	Tier 2	Tier 2	Tier 2	Tier 2	Tier 2
		H703_0217_050e_2A3	H703_0842_200Es	H703_1471_190s	H703_1675_080s	H703_2805_080_RE_pblib002_s	H703_2018_240_RE_e6A1s	H704_0746_760_RE_p001s	H704_2095_130_RE_cs	H704_2767_070sN	H704_0907_130sN	H704_1783_150_RE_cs	V703_0279_110_RE_pblib002_s
		Clade C	Clade C	Clade C	Clade C	Clade C	Clade C	Clade B	Clade B	Clade B	Clade B	Clade B	Clade B
	Specimen ID	IC50	IC50	IC50	IC50	IC50	IC50	IC50	IC50	IC50	IC50	IC50	IC50
	SA-C10	639.317	>2500.0	1160.69	210.727	>2500.0	>1666.67	2286.26	>2500.0	>2500.0	794.663	>1666.67	315.597
	SA-C48	277.999	>2500.0	399.278	> 2500	>2500.0	1017.62	2371.2	1385.69	>2500.0	1087.88	>1666.67	444.906
	SA-C72	113.266	1477.2	291.491	1025.91	>2500.0	>1666.67	>2500.0	1406.99	>2500.0	>1666.67	>1666.67	313.508
	SA-C74	711.452	>2500.0	671.339	1185.75	>2500.0	1256.25	>2500.0	>2500.0	>2500.0	366.735	>1666.67	1715.94
	SA-C90	260.549	1609.68	575.145	> 2500	>2500.0	>1666.67	>2500.0	>2500.0	>2500.0	375.34	1277.5	740.313
	2219	>25.0	>25.0	>25.0	>25.0	>25.0	>16.67	>25.0	5.50163	>25.0	>16.667	>16.67	>25.0
	2557	>25.0	>25.0	>25.0	>25.0	>25.0	>16.67	>25.0	16.4755	>25.0	>16.667	>16.67	>25.0
	3074	21.4351	>25.0	>25.0	>25.0	>25.0	>16.67	>25.0	>25.0	>25.0	>16.667	>16.67	>25.0
	3869	>25.0	>25.0	>25.0	>25.0	>25.0	>16.67	>25.0	>25.0	>25.0	>16.667	>16.67	>25.0
	447-52D	>25.0	>25.0	>25.0	>25.0	>25.0	>16.67	>25.0	>25.0	>25.0	>16.667	>16.67	>25.0
	838-12D	>25.0	>25.0	>25.0	>25.0	>25.0	>16.67	>25.0	>25.0	>25.0	>16.667	>16.67	>25.0
	654-30D	>25.0	>25.0	>25.0	>25.0	>25.0	>16.67	>25.0	>25.0	>25.0	>16.667	>16.67	>25.0
	1008-30D	>25.0	>25.0	>25.0	>25.0	>25.0	>16.67	>25.0	>25.0	>25.0	>16.667	>16.67	>25.0
	729-30D	>25.0	>25.0	>25.0	>25.0	>25.0	>16.67	>25.0	>25.0	>25.0	>16.667	>16.67	>25.0
	F105	>25.0	>25.0	>25.0	>25.0	>25.0	>16.67	>25.0	>25.0	>25.0	>16.667	>16.67	>25.0
	VRC01	>25.0	>25.0	0.391558	1.037	>25.0	2.8699	1.41836	0.624394	>25.0	0.957852	0.219275	1.484
		MPER Sensitive
		Tier 2	Tier 2	Tier 2	Tier 2	Tier 2*	Tier 2	Tier 2	Tier 2	Tier 2**
		H703_1313_040s	H704_1535_030sN	H704_2684_181_RE_p001s	H704_0026_231_RE_pbsga001_s	H703_1060_080s	H703_0279_110s	V704_0372_250_RE_pblib001_s	H704_0855_080_EsN	H704_1835_150_RE_p001s_2484A
	Specimen ID	Clade C	Clade B	Clade B	Clade B	Clade C	Clade C	Clade B	Clade B	Clade B
	SA-C10	1623	468	90	1116	1182.45	528.4	388	789	874
	SA-C48	421	136	511	1075	1455.48	410.213	623	919	421
	SA-C72	461	168	301	>1666.67	1429.19	400.006	>1666.67	>1666.67	177
	SA-C74	>1666.67	84	215	>1666.67	716.276	1646.61	>1666.67	>1666.67	265
	SA-C90	1653	782	1243	644	766.31	1298.5	>1666.67	1150	499
	2219	>16.667	>16.667	>16.667	>16.667	>16.67	>16.67	>16.67	>16.667	0.9
	2557	>16.667	>16.667	>16.667	>16.667	>16.67	>16.67	>16.67	>16.667	1.98
	3074	>16.667	13	>16.667	>16.667	>16.67	>16.67	>16.67	>16.667	>16.67
	3869	>16.667	>16.667	>16.667	>16.667	>16.67	>16.67	>16.67	>16.667	14.28
	447-52D	>16.667	>16.667	>16.667	>16.667	>16.67	>16.67	>16.67	>16.667	>16.67
	838-12D	>16.667	>16.667	>16.667	>16.667	>16.67	>16.67	>16.67	>16.667	5.82
	654-30D	>16.667	>16.667	>16.667	>16.667	>16.67	>16.67	>16.67	>16.667	>16.67
	1008-30D	>16.667	>16.667	>16.667	>16.667	>16.67	>16.67	>16.67	>16.667	>16.67
	729-30D	>16.667	>16.667	>16.667	>16.667	>16.67	>16.67	>16.67	>16.667	>16.67
	F105	>16.667	>16.667	>16.667	>16.667	>16.67	>16.67	>16.67	>16.667	>16.67
	VRC01	1.25	0.21	0.24	1.16	2.856	1.537	0.64	0.09	>6.67
		V3 glycan sensitive
		Tier 2	Tier 2	Tier 2	Tier 2	Tier 2	Tier 2	Tier 2	Tier 2
		H704_0907_130sN	H704_1528_240_RE_pblib_001_s	H704_0847_030_EsN_01T	H704_0026_231_RE_pbsga001_s	H704_2684_181_RE_p001s	H703_0566_160s	H704_2541_080_RE_p001s	H703_1313_040s
	Specimen ID	Clade B	Clade B	Clade B	Clade B	Clade B	Clade C	Clade B	Clade C
	SA-C10	795	505	226	1116	90	580.509	729	1623
	SA-C48	1088	652	770	1075	511	1527.77	364	421
	SA-C72	>1666.67	186	>1666.67	>1666.67	301	380.616	589	461
	SA-C74	367	152	>1666.67	>1666.67	215	741.785	552	>1666.67
	SA-C90	375	145	239	644	1243	51.964	420	1653
	2219	>16.667	>16.667	>16.667	>16.667	>16.667	>16.67	>16.667	>16.667
	2557	>16.667	>16.667	>16.667	>16.667	>16.667	>16.67	>16.667	>16.667
	3074	>16.667	>16.667	>16.667	>16.667	>16.667	>16.67	>16.667	>16.667
	3869	>16.667	>16.667	>16.667	>16.667	>16.667	>16.67	>16.667	>16.667
	447-52D	>16.667	>16.667	>16.667	>16.667	>16.667	>16.67	>16.667	>16.667
	838-12D	>16.667	>16.667	>16.667	>16.667	>16.667	>16.67	>16.667	>16.667
	654-30D	>16.667	>16.667	>16.667	>16.667	>16.667	>16.67	>16.667	>16.667
	1008-30D	>16.667	>16.667	>16.667	>16.667	>16.667	>16.67	>16.667	>16.667
	729-30D	>16.667	>16.667	>16.667	>16.667	>16.667	>16.67	>16.667	>16.667
	F105	>16.667	>16.667	>16.667	>16.667	>16.667	>16.67	>16.667	>16.667
	VRC01	0.96	3.31	>6.667	1.16	0.24	>6.67	1.02	1.25
		FP sensitive
		Tier 2	Tier 2	Tier 2	Tier 2	Tier 2	Tier 2	Tier 2	Tier 3
		H704_1528_240_RE_pblib_001_s	H703_0629_150_RE_e5A2s	H703_0566_160s	H704_1180_070EsN	H704_0445_180_RE_con_s	H704_0575_060_RE_p002s	H703_2304_150_RE_cs	H703_0646_051sN
	Specimen ID	Clade B	Clade C	Clade C	Clade A1/B	Clade B	Clade B	Clade C	Clade C
	SA-C10	505	>1666.67	580.509	588	>1666.67	928	>1666.67	>1666.67
	SA-C48	652	>1666.67	1527.77	587	>1666.67	781	>1666.67	>1666.67
	SA-C72	186	1073.29	380.616	821	753	1569	>1666.67	>1666.67
	SA-C74	152	>1666.67	741.785	783	>1666.67	501	1403	>1666.67
	SA-C90	145	139.3	51.964	>1666.67	738	1336	1192	>1666.67
	2219	>16.667	>16.67	>16.67	>16.667	>16.667	>16.67	>16.667	>16.67
	2557	>16.667	>16.67	>16.67	>16.667	>16.667	>16.67	>16.667	>16.67
	3074	>16.667	>16.67	>16.67	>16.667	>16.667	>16.67	>16.667	>16.67
	3869	>16.667	>16.67	>16.67	>16.667	>16.667	>16.67	>16.667	>16.67
	447-52D	>16.667	>16.67	>16.67	>16.667	>16.667	>16.67	>16.667	>16.67
	838-12D	>16.667	>16.67	>16.67	>16.667	>16.667	>16.67	>16.667	>16.67
	654-30D	>16.667	>16.67	>16.67	>16.667	>16.667	>16.67	>16.667	>16.67
	1008-30D	>16.667	>16.67	>16.67	>16.667	>16.667	>16.67	>16.667	>16.67
	729-30D	>16.667	>16.67	>16.67	>16.667	>16.667	>16.67	>16.667	>16.67
	F105	>16.667	>16.67	>16.67	>16.667	>16.667	>16.67	>16.667	>16.67
	VRC01	3.31	1.164	>6.67	0.28	>6.667	3.11	1.89	>6.67
		V2 apex
		Tier 2	Tier 2	Tier 2	Tier 2	Tier 2	Tier 2	Tier 2	Tier 2	Tier 2	Tier 3
		H703_2117_110_RE_e2A10s	H703_2149_060_RE_eB10s	H703_2018_240_RE_e6A1s	H703_2805_080Es	H703_1675_G613s	H703_1313_040s	H704_0128_220_RE_pb001_s	H704_1775_030cN_SynGtoA_567	H703_2304_150_RE_cs	H703_0646_051sN
	Specimen ID	Clade: C	Clade: C	Clade: C	Clade: C	Clade: C	Clade: C	Clade: F1/B	Clade: F1	Clade C	Clade C
	SA-C10	>1666.67	1417.45	>1666.67	>1666.67	173.596	1623	>1666.67	>1666.67	>1666.67	>1666.67
	SA-C48	>1666.67	>1666.67	1017.62	>1666.67	>1666.67	421	>1666.67	478	>1666.67	>1666.67
	SA-C72	1381	605.54	>1666.67	629	1090.77	461	>1666.67	748	>1666.67	>1666.67
	SA-C74	489	894.9	1256.25	1028	563.956	>1666.67	>1666.67	890	1403	>1666.67
	SA-C90	1181	486.581	>1666.67	822	1433.62	1653	1508	>1666.67	1192	>1666.67
	2219	>16.667	>16.67	>16.67	>16.667	>16.67	>16.667	>16.667	>16.667	>16.667	>16.67
	2557	>16.667	>16.67	>16.67	>16.667	>16.67	>16.667	>16.667	>16.667	>16.667	>16.67
	3074	>16.667	>16.67	>16.67	>16.667	>16.67	>16.667	>16.667	>16.667	>16.667	>16.67
	3869	>16.667	>16.67	>16.67	>16.667	>16.67	>16.667	>16.667	>16.667	>16.667	>16.67
	447-52D	>16.667	>16.67	>16.67	>16.667	>16.67	>16.667	>16.667	>16.667	>16.667	>16.67
	838-12D	>16.667	>16.67	>16.67	>16.667	>16.67	>16.667	>16.667	>16.667	>16.667	>16.67
	654-30D	>16.667	>16.67	>16.67	>16.667	>16.67	>16.667	>16.667	>16.667	>16.667	>16.67
	1008-30D	>16.667	>16.67	>16.67	>16.667	>16.67	>16.667	>16.667	>16.667	>16.667	>16.67
	729-30D	>16.667	>16.67	>16.67	>16.667	>16.67	>16.667	>16.667	>16.667	>16.667	>16.67
	F105	>16.667	>16.67	>16.67	>16.667	>16.67	>16.667	>16.667	>16.667	>16.667	>16.67
	VRC01	0.3	0.555	2.87	>6.667	0.549	1.25	0.2	0.44	1.89	>6.67
		CD4bs
		Tier 2	Tier 2	Tier 2	Tier 2	Tier 2	Tier ?*	Tier 2	Tier 2	Tier 2**
		H704_0855_080_EsN	H704_0128_220_RE_pb001_s	H703_0472_030s	H704_1180_070EsN	H704_1535_030sN	H703_0537_011s_4H1*	H704_1775_030cN_SynGtoA_567	H703_2805_080Es	H704_1783_150_RE_cs
	Specimen ID	Clade B	Clade F1/B	Clade C	Clade A1/B	Clade B	Clade C	Clade F1	Clade C	Clade B
	SA-C10	789	>1666.67	>1666.67	588	468		>1666.67	>1666.67	>1666.67
	SA-C48	919	>1666.67	>1666.67	587	136		478	>1666.67	>1666.67		Tier	IC50 Range
	SA-C72	>1666.67	>1666.67	534	821	168		748	629	>1666.67		Tier 1A	<64
	SA-C74	>1666.67	>1666.67	>1666.67	783	84		890	1028	>1666.67		Tier 1B	64- 310
	SA-C90	1150	1508	>1666.67	>1666.67	782		>1666.67	822	1277		Tier 2	296-1603
	2219	>16.667	>16.667	>16.667	>16.667	>16.667		>16.667	>16.667	>16.67		Tier 3	>1603
	2557	>16.667	>16.667	>16.667	>16.667	>16.667		>16.667	>16.667	>16.67
	3074	>16.667	>16.667	>16.667	>16.667	13		>16.667	>16.667	>16.67
	3869	>16.667	>16.667	>16.667	>16.667	>16.667		>16.667	>16.667	>16.67
	447-52D	>16.667	>16.667	>16.667	>16.667	>16.667		>16.667	>16.667	>16.67
	838-12D	>16.667	>16.667	>16.667	>16.667	>16.667		>16.667	>16.667	>16.67
	654-30D	>16.667	>16.667	>16.667	>16.667	>16.667		>16.667	>16.667	>16.67
	1008-30D	>16.667	>16.667	>16.667	>16.667	>16.667		>16.667	>16.667	>16.67
	729-30D	>16.667	>16.667	>16.667	>16.667	>16.667		>16.667	>16.667	>16.67
	F105	>16.667	>16.667	>16.667	>16.667	>16.667		>16.667	>16.667	>16.67
	VRC01	0.09	0.2	0.308	0.28	0.21		0.44	>6.667	0.22
