# Supplementary material for: Contemporary HIV-1 envelope pseudovirus panels for detecting and assessing B cell lineages with broadly neutralizing antibody potential
Source: PLoS Pathog. 2026 Apr 23;22(4):e1013739. doi: 10.1371/journal.ppat.1013739 (PMC13105343; doi:10.1371/journal.ppat.1013739)
Supplement: S8 Table — This table includes the available metadata associated used with the pseudovirus sequences used here. It includes metadata for 205 of the 208 viruses with available data representing the global panel (Fig 1C), the 119 virus more limited global panel (S1 Fig), the 200 virus C clade panel (S2 Fig), and AMP V703 and V704 sequences. The metadata includes sequence names, GenBank accession numbers, AMP identifiers and treatment status, viral clade or circulating recombinant form designations, the country of sampling, and the year of isolation. (XLSX) [file ppat.1013739.s014.xlsx]

## Sheet: Table S8. Panel Sequences
Sequence Names	Accession	ID (AMP only)	Treatment status (AMP only)	Clade, CRF or recombinant	2-letter Country Code	Year of isolation	Panel A: 205 of the 208 virus global panel (Fig. 1C), Panel B 119 global panel (Fig. S1), Panel C: 200 virus C clade panel (Fig. S2), and AMP panels V703 and V704
M02138	AY713424			CRF01_AE	TH	1996	A
CNE3	HM215410			CRF01_AE	CN	2006	A
CNE55	HM215418			CRF01_AE	CN	2007	A
CNE56	HM215419			CRF01_AE	CN	2007	A
CNE59	HM215422			CRF01_AE	CN	2006	A
CM244_EC1	JQ715397			CRF01_AE	TH	1990	A
TH023_6	KU562843			CRF01_AE	TH	1992	A
TH966_8	U08456			CRF01_AE	TH	1993	A
TH976_17	U08458			CRF01_AE	TH	1993	A
T253_11	EU513191			CRF02_AG	CM	2004	A
DJ263_8	EU855130			CRF02_AG	FR	1991	A
T250_4	PV576767			CRF02_AG	CM	2004	A
T280_5	EU513183			CRF02_A1	CM	2005	A
242_14	EU513188			CRF02_A1	CM	2004	A
269_12	EU513194			CRF02_A1	CM	2004	A
CH038_12	EF042692			CRF07_BC	CN	2004	A
CH070_1	EF117255			CRF07_BC	CN	2004	A
CH181_12	EF117259			CRF07_BC	CN	2004	A
CH119_10	EF117261			CRF07_BC	CN	2004	A
CH117_4	EF117262			CRF07_BC	CN	2004	A
BJOX002000_03_2	HM215364			CRF07_BC	CN	2007	A
CNE40	HM215414			CRF07_BC	CN	2007	A
CNE31	HM215412			CRF08_BC	CN	2007	A
Q769_H5	AF407159			A1	KE	1996	A
KER2008_12	AY736809			A1	KE	2000	A
KER2018_11	AY736810			A1	KE	2000	A
KNH1209_18	AY736813			A1	KE	2000	A
MI369_A5	DQ187018			A1	KE		A
BI369_9A	DQ187019			A1	KE		A
MB201_A1	DQ187026			A1	KE		A
MB539_2B7	DQ187082			A1	KE		A
BB201_B42	DQ187171			A1	KE		A
BB539_2B13	DQ187240			A1	KE		A
BG505_W6M_C2	DQ208458			A1	KE	1993	A
92RW020_2	EU855131			A1	RW	1992	A
QH209_14M_A2	FJ866118			A1	KE	2005	A
0330_V4_C3	HM215257			A1	TZ	2005	A
0439_V5_C1	HM215258			A1	TZ	2005	A
3718_3_11	HM215306			A1	TZ	2004	A
398_F1_F6_20	HM215312			A1	TZ		A
UG037_8	U09127			A1	UG	1992	A
246_F3_C10_2	HM215279			A1/C	TZ		A
3589_V1_C4	HM215304			A1/C	TZ	2003	A
Q168_A2	AF407148			A1/D	KE	1995	A
3468_V1_C12	HM215301			A1/D	TZ	2003	A
6095_V1_C10	HM215323			A1/D	TZ	2003	A
BS208_B1	KX364401			A1D	KE		A
BL01	AY124970			B	US		A
BR07	AY124979			B	US		A
ADA	AY426119			B	US	1986	A
JRCSF	AY669726			B	US	1986	A
JRFL	AY669728			B	US	1986	A
6101_1	AY835434			B	US	1994	A
5768_4	AY835435			B	US	1995	A
3988_25	AY835436			B	US	1995	A
7165_18	AY835437			B	US	1994	A
QH0515_1	AY835440			B	TT	1994	A
SS1196_1	AY835442			B	US	1997	A
BG1168_1	AY835443			B	US	1996	A
BAL_01	DQ318210			B	US	1985	A
BAL_26	DQ318211			B	US	1985	A
H086_8	EF210732			B	PE		A
SF162 SF162	EU123924			B	US		A
X2278_C2_B6	FJ817366			B	ES	2007	A
BX08_16	GQ855765			B	FR		A
CNE10	HM215397			B	CN	2004	A
CNE12	HM215399			B	CN	2004	A
CNE14	HM215400			B	CN	2004	A
CNE4	HM215413			B	CN	2006	A
CNE57	HM215420			B	CN	2005	A
MN_3 MN_3	HM215430			B	US		A
45_01DG5	JQ609687			B	US	2001	A
HXB2-LAI-IIIB-BRU	K03455			B	FR	1983	A
YU2	M93258			B	US	1986	A
HT593_1	U08444			B	HT	1992	A
89_6	U39362			B	US	1989	A
CNE15	HM215401			B/C	CN	2007	A
CNE7	HM215426			B/C	CN	2006	A
96ZM651_02	AF286224			C	ZM	1996	A
DU123_06	DQ411850			C	ZA	1998	A
00836_2_5	EF117265			C	IN	2000	A
16936_2_21	EF117270			C	IN	1999	A
25710_2_43	EF117271			C	IN	1999	A
25711_2_4	EF117272			C	IN	1999	A
25925_2_22	EF117273			C	IN	1999	A
26191_2_48	EF117274			C	IN	2000	A
TV1_29	EU855132			C	ZA	1998	A
ZA012_29	EU855133			C	ZA	1997	A
286_36	JQ362420			C	ET		A
288_38	JQ362421			C	ET	2002	A
TZA125_17	JQ362423			C	TZ	2001	A
TZBD_02	JQ362424			C	TZ	2001	A
CAP256_SU	KF241776			C	ZA	2005	A
MW965_26	U08455			C	MW	1993	A
92BR025_9	U15121			C	BR	1992	A
3326_V4_C3	HM215296			C/D	TZ	2005	A
3337_V2_C6	HM215297			C/D	TZ	2004	A
57128_VRC15	AY736829			D	UG	1998	A
191821_E6_1	HM215270			D	UG	2006	A
A03349M1_VRC4A	HM215356			D	UG	1999	A
NKU3006_EC1	JQ715411			D	KE	2001	A
UG021_16	U27399			D	UG	1992	A
UG024_2	U43386			D	UG	1992	A
247_23	EU683891			D/U	CM		A
ZM55_28A	AY423971			C	ZM	1998	A, C
ZM106_9	AY424163			C	ZM	1998	A, C
DU151_02	DQ411851			C	ZA	1998	A, C
ZM215_8	DQ422948			C	ZM	2002	A, C
CAP244_D3	DQ435684			C	ZA	2005	A, C
0077_V1_C16	HM215254			C	TZ	2003	A, C
0921_V2_C14	HM215262			C	TZ	2004	A, C
3168_V4_C10	HM215289			C	TZ	2005	A, C
3637_V5_C3	HM215305			C	TZ	2005	A, C
3873_V1_C24	HM215311			C	TZ	2003	A, C
6322_V4_C1	HM215326			C	TZ	2005	A, C
6471_V1_C16	HM215328			C	TZ	2003	A, C
6631_V3_C10	HM215335			C	TZ	2004	A, C
6644_V2_C33	HM215336			C	TZ	2004	A, C
6785_V5_C14	HM215338			C	TZ	2005	A, C
6838_V1_C35	HM215341			C	TZ	2003	A, C
KO426_T78_10	JN681241			C	ZA	2008	A, C
703010217_B6	KC894109			C	MW	2007	A, C
ZM53_12	AY423984			C	ZM	2000	A, B, C
ZM135_10A	AY424079			C	ZM	1998	A, B, C
ZM109_4	AY424138			C	ZM	2000	A, B, C
ZM249_1	DQ388514			C	ZM	2003	A, B, C
ZM197_7	DQ388515			C	ZM	2002	A, B, C
ZM214_15	DQ388516			C	ZM	2003	A, B, C
ZM233_6	DQ388517			C	ZM	2002	A, B, C
DU156_12	DQ411852			C	ZA	1999	A, B, C
DU172_17	DQ411853			C	ZA	1998	A, B, C
DU422_1	DQ411854			C	ZA	1998	A, B, C
CAP45_G3	DQ435682			C	ZA	2005	A, B, C
CE1176_A3	FJ444437			C	MW	2004	A, B, C
BJOX009000_02_4	HM215372			CRF01_AE	CN	2007	A, B
BJOX010000_06_2	HM215373			CRF01_AE	CN	2007	A, B
BJOX025000_01_1	HM215386			CRF01_AE	CN	2007	A, B
BJOX028000_10_3	HM215389			CRF01_AE	CN	2007	A, B
CNE5	HM215415			CRF01_AE	CN	2006	A, B
CNE8	HM215427			CRF01_AE	CN	2006	A, B
C1080_C3	JN944660			CRF01_AE	TH	1999	A, B
C2101_C1	JN944661			CRF01_AE	TH	1999	A, B
R2184_C4	JN944665			CRF01_AE	TH	2001	A, B
C4118_9	JQ352782			CRF01_AE	TH	2000	A, B
R1166_C1	JQ352783			CRF01_AE	TH	1998	A, B
620345_C1	JX512900			CRF01_AE	TH	2005	A, B
C3347_C11	JX512902			CRF01_AE	TH	1999	A, B
R3265_C6	JX512903			CRF01_AE	TH	1999	A, B
263_8	EU513182			CRF02_AG	CM	2004	A, B
T255_34	EU513184			CRF02_AG	CM	2004	A, B
235_47	EU513195			CRF02_AG	CM	2004	A, B
T251_18	EU513196			CRF02_AG	CM	2004	A, B
T278_50	EU513198			CRF02_AG	CM	2005	A, B
928_28	EU513199			CRF02_AG	CI	1999	A, B
T257_31	EU513185			CRF02_A1	CM	2004	A, B
CNE19	HM215405			CRF07_BC	CN	2007	A, B
CNE20	HM215406			CRF07_BC	CN	2007	A, B
CNE21	HM215407			CRF07_BC	CN	2007	A, B
CNE30	HM215411			CRF08_BC	CN	2007	A, B
CNE53	HM215417			CRF08_BC	CN	2007	A, B
Q23_17	AF004885			A1	KE	1994	A, B
Q259_17	AF407152			A1	KE	1994	A, B
Q461_E2	AF407156			A1	KE	1995	A, B
Q769_D22	AF407158			A1	KE	1996	A, B
Q842_D12	AF407160			A1	KE	1994	A, B
0260_V5_C36	HM215256			A1	TZ	2005	A, B
3365_V2_C20	HM215298			A1	TZ	2004	A, B
3415_V1_C1	HM215299			A1	TZ	2003	A, B
6540_V4_C1	HM215330			A1/C	TZ	2004	A, B
6545_V4_C1	HM215332			A1/C	TZ	2005	A, B
MS208_A1	DQ187010			A1/D	KE		A, B
0815_V3_C3	HM215260			A1/D	TZ	2004	A, B
6535_3	AY835438			B	US	1995	A, B
QH0692_42	AY835439			B	TT	1994	A, B
SC422_8	AY835441			B	TT	1995	A, B
PVO_4	AY835444			B	IT	1996	A, B
TRO_11	AY835445			B	IT	1995	A, B
AC10_29	AY835446			B	US	1998	A, B
RHPA4259_7	AY835447			B	US	2000	A, B
THRO4156	AY835448			B	US	2000	A, B
REJO4541_67	AY835449			B	US	2001	A, B
TRJO4551_58	AY835450			B	US	2001	A, B
WITO4160_33	AY835451			B	US	2000	A, B
CAAN5342	AY835452			B	US	2004	A, B
CAP210_E8	DQ435683			C	ZA	2005	A, B
001428_2_42	EF117266			C	IN	2000	A, B
0013095_2_11	EF117267			C	IN	2000	A, B
16055_2_3	EF117268			C	IN	1999	A, B
16845_2_22	EF117269			C	IN	1999	A, B
3301_V1_C24	HM215294			C	TZ	2003	A, B
CNE58	HM215421			C	CN	2006	A, B
3817_V2_C59	HM215310			C/D	TZ	2004	A, B
3016_V5_C45	HM215283			D	TZ	2005	A, B
6405_V4_C34	HM215327			D	TZ	2004	A, B
A07412M1_VRC12	HM215357			D	UG	1999	A, B
231965_C1	JQ361079			D	UG	2001	A, B
P0402_C2_11	EU885759			G	ES	2002	A, B
X1193_C1	EU885761			G	ES	2002	A, B
X1254_C3	EU885762			G	ES	2003	A, B
X2088_C9	EU885764			G	ES	2006	A, B
X2131_C1_B5	FJ817368			G	ES	2005	A, B
P1981_C5_3	FJ817369			G	ES	2008	A, B
X1632_S2_B10	FJ817370			G	ES	2004	A, B
704010083_B8	FJ443671			C	ZA	2007	C
703010228_1C4	FJ444031			C	MW	2007	C
706010164_1A7_REV	FJ444076			C	ZA	2007	C
CE0626_E6	FJ444284			C	MW	2003	C
CE0985_H7	FJ444391			C	MW	2004	C
0041_V3_C18	HM215253			C	TZ	2004	C
0984_V2_C2	HM215263			C	TZ	2004	C
234_F1_16_57	HM215278			C	TZ	2001	C
304_F2_1_11	HM215286			C	TZ	2001	C
3426_V5_C17	HM215300			C	TZ	2005	C
346_F4_D2_12	HM215302			C	TZ	2001	C
3728_V2_C6	HM215307			C	TZ	2004	C
377_V4_C09	HM215308			C	TZ	2004	C
556_F2_3_25	HM215317			C	TZ	2001	C
569_F1_37_10	HM215318			C	TZ	2001	C
6022_V7_C24	HM215319			C	TZ	2006	C
6040_V4_C15	HM215320			C	TZ	2005	C
6146_V7_C23	HM215324			C	TZ	2006	C
6980_V0_C31	HM215344			C	TZ	2003	C
0933_V4_C4	HM215352			C	TZ	2005	C
1245045	HQ595742			C	ZA	2008	C
19157834_V1	HQ595743			C	ZA	2005	C
20721190	HQ595747			C	ZA	2008	C
20803520	HQ595748			C	ZA	2008	C
20915593	HQ595749			C	ZA	2008	C
20927783	HQ595750			C	ZA	2008	C
20965238	HQ595751			C	ZA	2009	C
21197826_V1	HQ595753			C	ZA	2009	C
21283649	HQ595756			C	ZA	2009	C
2833264	HQ595757			C	ZA	2006	C
3514597	HQ595759			C	ZA	2007	C
20258279_V2	HQ595763			C	ZA	2007	C
2969249	HQ595766			C	ZA	2007	C
21369737_G11_F2	HQ615941			C	ZA	2009	C
3545883_G1_E1	HQ615942			C	ZA	2007	C
20883229_C9_H6	HQ615943			C	ZA	2008	C
20198102_E9_G1	HQ615944			C	ZA	2007	C
20104663_E11_D2	HQ615945			C	ZA	2007	C
21203310_G7_C3	HQ615946			C	ZA	2008	C
21492713_B11_E3	HQ615947			C	ZA	2009	C
18814602_H8_F3	HQ615948			C	ZA	2005	C
21502011_F12_E2	HQ615949			C	ZA	2009	C
19715820_A10_H2	HQ615950			C	ZA	2007	C
19707346_E8_C6	HQ615951			C	ZA	2006	C
2768732_C5_16	HQ615952			C	ZA	2006	C
19252094_A5_G2	HQ615953			C	ZA	2005	C
2869751_A4_D3	HQ615954			C	ZA	2007	C
2891391_A2_E1	HQ615955			C	ZA	2007	C
21261106_C12_H2	HQ615956			C	ZA	2009	C
21399975_E2_B3	HQ615957			C	ZA	2009	C
19314479_A2_5	HQ615958			C	ZA	2005	C
2759058_F10_B6	HQ615959			C	ZA	2006	C
20286961_C1_H8	HQ615960			C	ZA	2009	C
21561324_D3_B5	HQ615961			C	ZA	2009	C
98_F4_H5_13	HQ659642			C	TZ	2000	C
541_F1_A7_2	HQ698049			C	TZ	2000	C
CA146_H3_3	JN681219			C	ZA	2009	C
CA327_D2_2	JN681220			C	ZA	2008	C
CA392_H2_6	JN681221			C	ZA	2007	C
CA457_H1_1	JN681222			C	ZA	2008	C
CAP129_1_15_B2_13	JN681223			C	ZA	2006	C
CAP225_1_06_A2_18	JN681225			C	ZA	2005	C
CAP237_1_22_B2_2_39	JN681226			C	ZA	2007	C
CAP258_2_00_X_23	JN681227			C	ZA	2005	C
CAP260_2_00_TA1_1B	JN681228			C	ZA	2006	C
CAP266_2_00_E9_H6	JN681229			C	ZA	2006	C
CAP37_1_18_D2_19	JN681230			C	ZA	2006	C
CAP40_2_01_A3_5	JN681231			C	ZA	2006	C
CT072_56_7	JN681232			C	ZA	2007	C
CT140_140_B6	JN681233			C	ZA	2007	C
CT431_G6_6	JN681234			C	ZA	2007	C
CT823_B6_1	JN681236			C	ZA	2007	C
CT966_E1_7	JN681238			C	ZA	2008	C
CT977_69_12	JN681239			C	ZA	2008	C
KO224_T87_2_4	JN681240			C	ZA	2008	C
KO459_T68_4	JN681242			C	ZA	2008	C
KO756_38_TB12	JN681243			C	ZA	2008	C
KO870_C2_10	JN681244			C	ZA	2008	C
ME067_A10_15	JN681245			C	ZA	2008	C
SO431_C1_1	JN681246			C	ZA	2007	C
SO186_H6_5	JN681247			C	ZA	2008	C
SO405_T24_5	JN681248			C	ZA	2008	C
SO706_T10B_3	JN681249			C	ZA	2008	C
SO225_H11_12	JN681252			C	ZA	2007	C
CAP290_2_00_23_6	JN681253			C	ZA	2008	C
CAP292_2_00_12_4	JN681254			C	ZA	2008	C
CAP307_2_00_24_1	JN681255			C	ZA	2008	C
CAP310_2_00_20_2	JN681256			C	ZA	2008	C
CAP343_2_00_21_2	JN681257			C	ZA	2009	C
CAP347_2_00_B1_1	JN681258			C	ZA	2009	C
CAP136_1_16_E6_1	JN967790			C	ZA	2006	C
CAP174_1_06_F3_1B	JN967791			C	ZA	2005	C
CAP220_2_00_A8_5B	JN967792			C	ZA	2007	C
CAP224_1_18_C7_3	JN967793			C	ZA	2006	C
CAP269_2_00_F11_1	JN967794			C	ZA	2006	C
CT885_H3_2	JN967797			C	ZA	2008	C
722_G4_16	JN967798			C	ZA	2007	C
235080_3G7_REV	JN977604			C	ZM	2007	C
CT349_39_16	JQ061131			C	ZA	2007	C
20417927_07	JQ352785			C	ZA	2007	C
20355851_20	JQ352789			C	ZA	2008	C
20358510_01	JQ352790			C	ZA	2008	C
1107356_07	JQ352794			C	ZA	2008	C
1143465_14	JQ352799			C	ZA	2008	C
1170887_08	JQ352801			C	ZA	2008	C
CAP69_1_12_TA7_1	JX131327			C	ZA	2006	C
1811_B3_23	KC154012			C	BW	2004	C
2865_A11_12	KC154013			C	BW	2005	C
3312_D6_2	KC154014			C	BW	2005	C
3603_C11_13	KC154015			C	BW	2006	C
CA240_A5_5	KC154016			C	ZA	2008	C
CAP301_2_00_C3_20	KC154017			C	ZA	2008	C
CAP304_2_00_F6_6	KC154018			C	ZA	2008	C
CAP306_2_00_F9_1	KC154019			C	ZA	2008	C
CAP308_2_00_E11_35	KC154020			C	ZA	2008	C
CAP317_2_00_D4_10	KC154022			C	ZA	2008	C
CAP323_2_00_B6_45	KC154023			C	ZA	2008	C
CAP326_2_00_D9_2	KC154024			C	ZA	2008	C
CAP330_2_00_F2_41	KC154025			C	ZA	2008	C
CAP340_2_00_B3_16	KC154026			C	ZA	2009	C
CAP341_2_00_C10_18	KC154027			C	ZA	2009	C
CAP382_2_00_D7_19	KC154028			C	ZA	2010	C
705010067_TF	KC156125			C	ZA	2007	C
705010185_TF	KC156129			C	ZA	2007	C
705010198_TF	KC156130			C	ZA	2007	C
CH505_TF	KC247556			C	MW	2008	C
CE0089_G2	KC894073			C	MW	2003	C
CE0665_F2	KC894076			C	MW	2003	C
CE2052_G10	KC894084			C	MW	2006	C
CE2103_E8	KC894086			C	MW	2005	C
703010010_C4	KC894105			C	MW	2006	C
703010131_1E2	KC894107			C	MW	2007	C
704010042_2E5	KC894113			C	ZA	2007	C
704010069_C6	KC894114			C	ZA	2007	C
704810053_2B7	KC894119			C	ZA	2007	C
CAP177_1A3	KC894133			C	ZA	2006	C
CAP188_1_D1_14_REV	KC894134			C	ZA	2007	C
CAP200_B8A	KC894135			C	ZA	2005	C
CAP210_TA5	KC894136			C	ZA	2005	C
CAP221_B14	KC894137			C	ZA	2006	C
B005018_8_F6_3	KF114881			C	BW	2006	C
B005582_7_G7_8	KF114882			C	BW	2007	C
CAP291_2_00_H2_15	KF114884			C	ZA	2008	C
CAP327_2_00_C6_37	KF114885			C	ZA	2008	C
CAP331_2_00_D7_39	KF114886			C	ZA	2009	C
CAP332_2_00_C10_1	KF114887			C	ZA	2009	C
CAP378_2_00_D2_5	KF114888			C	ZA	2010	C
CT184_D3_15	KF114889			C	ZA	2007	C
CT565_C7_48	KF114890			C	ZA	2009	C
CT810_G4_7	KF114891			C	ZA	2007	C
KO243_H6_3	KF114892			C	ZA	2009	C
ME178_G6_16	KF114893			C	ZA	2008	C
SO032_A2_8_1	KF114894			C	ZA	2008	C
SO607_B6_9	KF114895			C	ZA	2008	C
CAP363_2_00_10_3	KJ598853			C	ZA	2009	C
CAP206_1_B5_Y681D	KJ700457			C	ZA	2005	C
CH0694	KJ700458			C	MW	2008	C
703010054_2A2	FJ443808			C	MW	2007	B, C
703010200_1E5	FJ443999			C	MW	2007	B, C
704809221_1B3	FJ444103			C	ZA	2007	B, C
CE0393_C3	FJ444215			C	MW	2003	B, C
CE0682_E4	FJ444325			C	MW	2003	B, C
CE1086_B2	FJ444395			C	MW	2004	B, C
CE1172_H1	FJ444434			C	MW	2004	B, C
1394_C9G1	FJ444527			C	MW	2004	B, C
CE2010_F5	FJ444561			C	MW	2005	B, C
CE2060_G9	FJ444607			C	MW	2005	B, C
ZM246F	FJ496194			C	ZM	2003	B, C
ZM247_V1	FJ496204			C	ZM	2003	B, C
BF1266_431A	HM215360			C	MW	2002	B, C
BJOX015000_11_5	HM215377			CRF01_AE	CN	2007	B
211_9	EU513187			CRF02_AG	CM	2004	B
T250_4	EU513189			CRF02_AG	CM	2004	B
CNE52	HM215416			CRF08_BC	CN	2007	B
6952_V1_C20	HM215343			CRF41_CD	TZ	2003	B
191084_B7_19	HM215266			A1	UG	2007	B
191955_A11	HM215272			A1	UG	2007	B
9004SS_A3_4	HM215350			A1	UG	2007	B
6041_V3_C23	HM215321			A1/C	TZ	2004	B
3103_V3_C10	HM215288			A1/C/D	TZ	2004	B
1006_11_C3_1601	EU289183			B	US	1997	B
1012_11_TC21_3257	EU289184			B	US	1997	B
1054_07_TC4_1499	EU289185			B	US	1997	B
1056_10_TA11_1826	EU289186			B	US	1998	B
62357_14_D3_4589	EU289189			B	US	1997	B
6240_08_TA5_4622	EU289190			B	US	1995	B
6244_13_B5_4567	EU289191			B	US	1996	B
SC05_8C11_2344	EU289200			B	TT	1993	B
WEAU_D15_410	EU289202			B	US	1990	B
249M_B10	EU166862			C	ZM	2003	B
CNE17	HM215403			C	CN	2007	B
6480_V4_C25	HM215329			C/D	TZ	2004	B
6811_V7_C18	HM215340			C/D	TZ	2006	B
89_F1_2_25	HM215349			C/D	TZ		B
231966_C2	JX512899			D	UG	2001	B
V703_0013_090_RE_con_s	ON890939	V703_0013	Placebo	C	ZA	2019	V703
V703_0015_110_RE_con_s	ON890940	V703_0015	VRC01 low dose	C	ZM	2018	V703
V703_0015_110_RE_pblib002_s	ON890941	V703_0015	VRC01 low dose	C	ZM	2018	V703
V703_0109_210_RE_con_s	ON890942	V703_0109	VRC01 low dose	C	ZA	2018	V703
V703_0132_200_RE_pblib002_s	ON890943	V703_0132	VRC01 high dose	C	ZA	2018	V703
V703_0132_200_RE_sga10H3_s	ON890944	V703_0132	VRC01 high dose	C	ZA	2018	V703
V703_0157_090_RE_con_s	ON890945	V703_0157	VRC01 high dose	C	MW	2018	V703
V703_0203_081_RE_pblib002_s	ON890946	V703_0203	Placebo	C	MW	2019	V703
V703_0203_081_RE_sga8A5_s	ON890947	V703_0203	Placebo	C	MW	2019	V703
V703_0217_050_RE_pblib002_s	ON890948	V703_0217	Placebo	C	ZM	2017	V703
V703_0217_050_RE_sga2A3_s	ON890949	V703_0217	Placebo	C	ZM	2017	V703
V703_0279_110_RE_con_s-modified	ON890950	V703_0279	Placebo	C	ZA	2018	V703
V703_0279_110_RE_pblib002_s	ON890951	V703_0279	Placebo	C	ZA	2018	V703
V703_0309_100_RE_con_s	ON890952	V703_0309	VRC01 low dose	C	MW	2018	V703
V703_0309_100_RE_pblib002_s	ON890953	V703_0309	VRC01 low dose	C	MW	2018	V703
V703_0322_130_RE_con_s-modified	ON890954	V703_0322	VRC01 low dose	C	MW	2018	V703
V703_0335_080_RE_sga5D1_s	ON890955	V703_0335	VRC01 low dose	C	MW	2019	V703
V703_0335_080_RE_sga6B2_s	ON890956	V703_0335	VRC01 low dose	C	MW	2019	V703
V703_0406_240_RE_sga11E3_s	ON890957	V703_0406	VRC01 low dose	C	ZA	2018	V703
V703_0406_240_RE_sga11E4_s	ON890958	V703_0406	VRC01 low dose	C	ZA	2018	V703
V703_0406_240_RE_sga12B2_s	ON890959	V703_0406	VRC01 low dose	C	ZA	2018	V703
V703_0455_160_RE_con_s	ON890960	V703_0455	VRC01 low dose	C	ZA	2019	V703
V703_0458_260_RE_sga6H5_s	ON890961	V703_0458	VRC01 high dose	C	ZM	2018	V703
V703_0472_030_RE_con_s	ON890962	V703_0472	Placebo	C	MW	2017	V703
V703_0482_250_RE_con_s	ON890963	V703_0482	VRC01 low dose	C	ZA	2018	V703
V703_0510_260_RE_pblib001_s	ON890964	V703_0510	VRC01 low dose	C	ZM	2019	V703
V703_0510_260_RE_pblib002_s	ON890965	V703_0510	VRC01 low dose	C	ZM	2019	V703
V703_0510_260_RE_pblib003_s	ON890966	V703_0510	VRC01 low dose	C	ZM	2019	V703
V703_0510_260_RE_pblib004_s	ON890967	V703_0510	VRC01 low dose	C	ZM	2019	V703
V703_0514_150_RE_pblib004_s	ON890968	V703_0514	VRC01 low dose	C	ZA	2017	V703
V703_0514_150_RE_pbsga002_s	ON890969	V703_0514	VRC01 low dose	C	ZA	2017	V703
V703_0514_150_RE_pbsga003_s	ON890970	V703_0514	VRC01 low dose	C	ZA	2017	V703
V703_0514_150_RE_sga6C1_s	ON890971	V703_0514	VRC01 low dose	C	ZA	2017	V703
V703_0520_030_RE_con_s	ON890972	V703_0520	VRC01 low dose	C	ZM	2017	V703
V703_0537_110_RE_pblib003_s	ON890973	V703_0537	Placebo	C	ZA	2017	V703
V703_0537_110_RE_sga2B5_s	ON890974	V703_0537	Placebo	C	ZA	2017	V703
V703_0537_110_RE_sga4H1_s	ON890975	V703_0537	Placebo	C	ZA	2017	V703
V703_0566_160_RE_con_s	ON890976	V703_0566	Placebo	C	ZA	2017	V703
V703_0566_160_RE_pblib002_s	ON890977	V703_0566	Placebo	C	ZA	2017	V703
V703_0578_130_RE_con_s	ON890978	V703_0578	VRC01 high dose	C	ZA	2018	V703
V703_0597_190_RE_pblib002_s	ON890979	V703_0597	VRC01 low dose	C	ZA	2019	V703
V703_0597_190_RE_pblib003_s	ON890980	V703_0597	VRC01 low dose	C	ZA	2019	V703
V703_0597_190_RE_sga5A1_s	ON890981	V703_0597	VRC01 low dose	C	ZA	2019	V703
V703_0629_150_RE_pblib002_s	ON890982	V703_0629	Placebo	C	BW	2018	V703
V703_0629_150_RE_pblib003_s	ON890983	V703_0629	Placebo	C	BW	2018	V703
V703_0629_150_RE_pblib004_s	ON890984	V703_0629	Placebo	C	BW	2018	V703
V703_0629_150_RE_sga5A2_s	ON890985	V703_0629	Placebo	C	BW	2018	V703
V703_0636_200_RE_con_s	ON890986	V703_0636	VRC01 low dose	C	ZM	2018	V703
V703_0646_051_RE_con_s	ON890987	V703_0646	Placebo	C	ZA	2017	V703
V703_0712_250_RE_pblib001_s	ON890988	V703_0712	VRC01 low dose	C	ZA	2019	V703
V703_0712_250_RE_pblib002_s	ON890989	V703_0712	VRC01 low dose	C	ZA	2019	V703
V703_0739_110_RE_con_s-modified	ON890990	V703_0739	Placebo	C	ZA	2017	V703
V703_0790_190_RE_pblib002_s	ON890991	V703_0790	VRC01 low dose	C	ZM	2018	V703
V703_0790_190_RE_pblib003_s	ON890992	V703_0790	VRC01 low dose	C	ZM	2018	V703
V703_0790_190_RE_sga5G1_s	ON890993	V703_0790	VRC01 low dose	C	ZM	2018	V703
V703_0795_040_RE_con_s	ON890994	V703_0795	VRC01 high dose	C	ZA	2017	V703
V703_0805_770_RE_sga10C9_s	ON890995	V703_0805	VRC01 high dose	C	ZA	2019	V703
V703_0805_770_RE_sga10F8_s	ON890996	V703_0805	VRC01 high dose	C	ZA	2019	V703
V703_0842_200_RE_con_s	ON890997	V703_0842	Placebo	C	ZM	2018	V703
V703_0860_150_RE_con_s	ON890998	V703_0860	VRC01 low dose	C	BW	2018	V703
V703_0902_140_RE_pblib001_s	ON891000	V703_0902	VRC01 low dose	C	ZA	2018	V703
V703_0926_070_RE_sga2H2_s	ON891001	V703_0926	Placebo	C	ZA	2017	V703
V703_0944_180_RE_con_s	ON891002	V703_0944	VRC01 high dose	C	BW	2017	V703
V703_0948_170_RE_sga4D2_s	ON891003	V703_0948	VRC01 low dose	C	ZM	2018	V703
V703_0967_040_RE_pblib001_s	ON891004	V703_0967	VRC01 low dose	C	MW	2018	V703
V703_0993_110_RE_con_s	ON891005	V703_0993	VRC01 high dose	C	ZA	2019	V703
V703_1026_120_RE_sgaA5_s	ON891006	V703_1026	VRC01 low dose	C	ZA	2018	V703
V703_1034_190_RE_pblib002_s	ON891007	V703_1034	VRC01 high dose	C	MZ	2019	V703
V703_1034_190_RE_pblib003_s	ON891008	V703_1034	VRC01 high dose	C	MZ	2019	V703
V703_1034_190_RE_sga5D5_s	ON891009	V703_1034	VRC01 high dose	C	MZ	2019	V703
V703_1060_080_RE_con_s	ON891010	V703_1060	Placebo	C	ZA	2017	V703
V703_1104_100_RE_pblib001_s	ON891011	V703_1104	Placebo	C	ZM	2017	V703
V703_1104_100_RE_sga10A5_s	ON891012	V703_1104	Placebo	C	ZM	2017	V703
V703_1104_100_RE_sga10G5_s	ON891013	V703_1104	Placebo	C	ZM	2017	V703
V703_1194_150_RE_con_s	ON891014	V703_1194	VRC01 low dose	C	ZA	2019	V703
V703_1194_150_RE_pblib002_s	ON891015	V703_1194	VRC01 low dose	C	ZA	2019	V703
V703_1194_150_RE_pblib003_s	ON891016	V703_1194	VRC01 low dose	C	ZA	2019	V703
V703_1240_201_RE_pblib003_s	ON891017	V703_1240	VRC01 high dose	C	ZA	2019	V703
V703_1240_201_RE_sga3D1_s	ON891018	V703_1240	VRC01 high dose	C	ZA	2019	V703
V703_1240_201_RE_sga4F1_s	ON891019	V703_1240	VRC01 high dose	C	ZA	2019	V703
V703_1255_260_RE_pblib002_s	ON891020	V703_1255	VRC01 high dose	C	ZA	2019	V703
V703_1255_260_RE_pblib003_s	ON891021	V703_1255	VRC01 high dose	C	ZA	2019	V703
V703_1255_260_RE_pblib004_s	ON891022	V703_1255	VRC01 high dose	C	ZA	2019	V703
V703_1255_260_RE_sga4E5_s	ON891023	V703_1255	VRC01 high dose	C	ZA	2019	V703
V703_1298_080_RE_pblib002_s	ON891024	V703_1298	Placebo	C	ZM	2017	V703
V703_1298_080_RE_pbsga001_s	ON891025	V703_1298	Placebo	C	ZM	2017	V703
V703_1313_040_RE_con_s	ON891026	V703_1313	Placebo	C	ZA	2017	V703
V703_1357_230_RE_sgaH1_s	ON891027	V703_1357	VRC01 low dose	C	ZA	2018	V703
V703_1383_240_RE_pblib002_s	ON891028	V703_1383	VRC01 high dose	C	BW	2018	V703
V703_1383_240_RE_pblib003_s	ON891029	V703_1383	VRC01 high dose	C	BW	2018	V703
V703_1383_240_RE_sga5D3_s	ON891030	V703_1383	VRC01 high dose	C	BW	2018	V703
V703_1407_090_RE_pblib002_s	ON891031	V703_1407	VRC01 high dose	C	ZA	2017	V703
V703_1407_090_RE_pblib003_s	ON891032	V703_1407	VRC01 high dose	C	ZA	2017	V703
V703_1407_090_RE_sga4G4_s	ON891033	V703_1407	VRC01 high dose	C	ZA	2017	V703
V703_1446_040_RE_con_s	ON891034	V703_1446	VRC01 low dose	C	ZA	2017	V703
V703_1453_240_RE_pblib002_s	ON891035	V703_1453	VRC01 high dose	C	ZA	2018	V703
V703_1453_240_RE_sga9B7_s	ON891036	V703_1453	VRC01 high dose	C	ZA	2018	V703
V703_1471_190_RE_con_s	ON891037	V703_1471	Placebo	C	ZA	2017	V703
V703_1515_120_RE_con_s	ON891038	V703_1515	VRC01 high dose	C	ZA	2018	V703
V703_1515_120_RE_pblib002_s	ON891039	V703_1515	VRC01 high dose	C	ZA	2018	V703
V703_1551_140_RE_pblib002_s	ON891040	V703_1551	VRC01 low dose	C	ZA	2017	V703
V703_1551_140_RE_pblib003_s	ON891041	V703_1551	VRC01 low dose	C	ZA	2017	V703
V703_1551_143_RE_sga2G8_s	ON891042	V703_1551	VRC01 low dose	C	ZA	2017	V703
V703_1586_210_RE_pblib002_s	ON891043	V703_1586	VRC01 low dose	C	ZM	2019	V703
V703_1586_210_RE_sga3E8_s	ON891044	V703_1586	VRC01 low dose	C	ZM	2019	V703
V703_1670_220_RE_con_s	ON891045	V703_1670	VRC01 high dose	C	ZM	2018	V703
V703_1675_080_RE_con_s-modified	ON891046	V703_1675	Placebo	C	ZA	2017	V703
V703_1675_080_RE_con_s	ON891047	V703_1675	Placebo	C	ZA	2017	V703
V703_1687_100_RE_con_s	ON891048	V703_1687	VRC01 low dose	C	ZA	2018	V703
V703_1689_110_RE_pblib001_s	ON891049	V703_1689	VRC01 high dose	C	ZM	2019	V703
V703_1689_110_RE_sga4E6_s	ON891050	V703_1689	VRC01 high dose	C	ZM	2019	V703
V703_1714_080_RE_con_s	ON891051	V703_1714	VRC01 high dose	C	ZM	2017	V703
V703_1714_080_RE_pblib002_s	ON891052	V703_1714	VRC01 high dose	C	ZM	2017	V703
V703_1750_140_RE_con_s	ON891053	V703_1750	Placebo	C	ZA	2018	V703
V703_1758_260_RE_con_s	ON891054	V703_1758	VRC01 high dose	C	ZA	2019	V703
V703_1764_250_RE_con_s	ON891055	V703_1764	Placebo	C	ZA	2019	V703
V703_1764_250_RE_pblib002_s	ON891056	V703_1764	Placebo	C	ZA	2019	V703
V703_1783_170_RE_con_s	ON891057	V703_1783	VRC01 high dose	C	ZA	2018	V703
V703_1789_230_RE_sga3A3_s	ON891058	V703_1789	Placebo	C	MW	2018	V703
V703_1798_170_RE_pblib001_s	ON891059	V703_1798	VRC01 low dose	C	ZA	2018	V703
V703_1807_240_RE_con_s	ON891060	V703_1807	VRC01 low dose	C	MW	2019	V703
V703_1828_220_RE_con_s	ON891061	V703_1828	VRC01 low dose	C	ZA	2018	V703
V703_1848_190_RE_pblib002_s	ON891062	V703_1848	Placebo	C	MW	2019	V703
V703_1848_190_RE_sga6D1_s	ON891063	V703_1848	Placebo	C	MW	2019	V703
V703_1855_162_RE_pblib001_s	ON891064	V703_1855	VRC01 high dose	C	ZA	2018	V703
V703_1855_162_RE_pblib002_s	ON891065	V703_1855	VRC01 high dose	C	ZA	2018	V703
V703_1855_162_RE_pblib003_s	ON891066	V703_1855	VRC01 high dose	C	ZA	2018	V703
V703_1855_162_RE_pblib004_s	ON891067	V703_1855	VRC01 high dose	C	ZA	2018	V703
V703_1889_100_RE_con_s	ON891068	V703_1889	Placebo	C	ZA	2018	V703
V703_1915_250_RE_sgaA3_s	ON891069	V703_1915	Placebo	C	ZA	2019	V703
V703_1915_250_RE_sgaC2a_s	ON891070	V703_1915	Placebo	C	ZA	2019	V703
V703_1945_090_RE_sga2A3_s	ON891071	V703_1945	VRC01 high dose	C	ZA	2016	V703
V703_1945_090_RE_sga2F1_s	ON891072	V703_1945	VRC01 high dose	C	ZA	2016	V703
V703_1945_090_RE_sga3D5_s	ON891073	V703_1945	VRC01 high dose	C	ZA	2016	V703
V703_1971_200_RE_con_s	ON891074	V703_1971	VRC01 low dose	C	ZA	2018	V703
V703_2018_240_RE_sga6A1_s	ON891075	V703_2018	Placebo	C	ZA	2019	V703
V703_2038_260_RE_sga5C3_s	ON891076	V703_2038	VRC01 low dose	C	BW	2019	V703
V703_2117_110_RE_sga2A10_s	ON891077	V703_2117	Placebo	C	ZA	2019	V703
V703_2141_160_RE_sga3D6_s	ON891078	V703_2141	VRC01 low dose	C	BW	2019	V703
V703_2149_060_RE_sgaB10_s	ON891079	V703_2149	Placebo	C	MW	2018	V703
V703_2304_150_RE_con_s	ON891080	V703_2304	Placebo	C	ZA	2019	V703
V703_2372_170_RE_con_s	ON891081	V703_2372	VRC01 high dose	C	MW	2019	V703
V703_2539_070_RE_pblib002_s	ON891082	V703_2539	Placebo	C	ZA	2018	V703
V703_2539_070_RE_sga6F6_s	ON891083	V703_2539	Placebo	C	ZA	2018	V703
V703_2631_150_RE_sga2F8_s	ON891084	V703_2631	Placebo	C	MW	2019	V703
V703_2769_050_RE_pblib001_s	ON891085	V703_2769	VRC01 low dose	C	ZA	2018	V703
V703_2769_050_RE_pblib002_s	ON891086	V703_2769	VRC01 low dose	C	ZA	2018	V703
V703_2788_030_RE_con_s	ON891087	V703_2788	Placebo	C	MW	2018	V703
V703_2805_080_RE_con_s	ON891088	V703_2805	Placebo	C	MZ	2018	V703
V703_2805_080_RE_pblib002_s	ON891089	V703_2805	Placebo	C	MZ	2018	V703
V703_2934_110_RE_con_s	ON891090	V703_2934	VRC01 low dose	C	ZA	2019	V703
V703_3000_090_RE_pblib001_s	ON891091	V703_3000	VRC01 low dose	C	ZA	2018	V703
V703_3000_090_RE_pblib002_s	ON891092	V703_3000	VRC01 low dose	C	ZA	2018	V703
V703_0865_070_RE_con_s	ON890999	V703_0865	Placebo	G	KE	2017	V703
V704_1180_070_RE_NT_pblib001_87	ON980871	V704_1180	Placebo	A1/B	PE	2018	V704
V704_1180_070_RE_NT_pblib027_1	ON980872	V704_1180	Placebo	A1/B	PE	2018	V704
V704_2251_260_RE_NT_pblib001_24	OR508951	V704_2251	VRC01 high dose	A1/B	PE	2019	V704
V704_0662_190_RE_NT_pblib001_145	ON980841	V704_0662	VRC01 low dose	A1/C/D	US	2017	V704
V704_0029_170_RE_NT_pblib001_11	ON980814	V704_0029	VRC01 high dose	B	PE	2019	V704
V704_0029_170_RE_NT_pblib002_11	ON980815	V704_0029	VRC01 high dose	B	PE	2019	V704
V704_0029_170_RE_NT_pblib007_3	ON980816	V704_0029	VRC01 high dose	B	PE	2019	V704
V704_0175_100_RE_NT_pblib001_269	ON980819	V704_0175	VRC01 low dose	B	PE	2018	V704
V704_0218_030_RE_NT_pblib001_139	ON980820	V704_0218	VRC01 high dose	B	US	2017	V704
V704_0298_180_RE_NT_pblib001_117	ON980821	V704_0298	VRC01 low dose	B	PE	2019	V704
V704_0340_150_RE_NT_pblib001_22	ON980822	V704_0340	VRC01 high dose	B	PE	2018	V704
V704_0445_180_RE_NT_pblib001_22	ON980823	V704_0445	Placebo	B	PE	2019	V704
V704_0478_160_RE_NT_pblib003_2	ON980824	V704_0478	VRC01 low dose	B	PE	2018	V704
V704_0478_160_RE_NT_pblib001_86	ON980825	V704_0478	VRC01 low dose	B	PE	2018	V704
V704_0513_150_RE_NT_pblib001_34	ON980827	V704_0513	Placebo	B	PE	2018	V704
V704_0513_150_RE_NT_pblib002_10	ON980828	V704_0513	Placebo	B	PE	2018	V704
V704_0513_150_RE_NT_pblib007_2	ON980829	V704_0513	Placebo	B	PE	2018	V704
V704_0562_160_RE_NT_pblib004_2	ON980830	V704_0562	VRC01 low dose	B	PE	2017	V704
V704_0562_160_RE_NT_pblib001_82	ON980831	V704_0562	VRC01 low dose	B	PE	2017	V704
V704_0562_160_RE_NT_pblib056_1	ON980832	V704_0562	VRC01 low dose	B	PE	2017	V704
V704_0562_160_RE_NT_pblib002_15	ON980833	V704_0562	VRC01 low dose	B	PE	2017	V704
V704_0575_060_RE_NT_pblib001_60	ON980834	V704_0575	Placebo	B	PE	2018	V704
V704_0575_060_RE_NT_con02_s	ON980835	V704_0575	Placebo	B	PE	2018	V704
V704_0575_060_RE_NT_pblib002_16	ON980836	V704_0575	Placebo	B	PE	2018	V704
V704_0601_170_RE_NT_pblib001_66	ON980838	V704_0601	VRC01 high dose	B	PE	2019	V704
V704_0644_060_RE_NT_pblib001_216	ON980839	V704_0644	Placebo	B	PE	2018	V704
V704_0652_110_RE_NT_pblib001_83	ON980840	V704_0652	VRC01 high dose	B	PE	2018	V704
V704_0714_720_RE_NT_pblib004_2	ON980842	V704_0714	VRC01 high dose	B	PE	2019	V704
V704_0714_720_RE_NT_pblib002_3	ON980843	V704_0714	VRC01 high dose	B	PE	2019	V704
V704_0726_080_RE_NT_pblib001_26	ON980844	V704_0726	Placebo	B	US	2017	V704
V704_0746_760_RE_NT_pblib003_34	ON980845	V704_0746	Placebo	B	PE	2018	V704
V704_0746_760_RE_NT_pblib001_37	ON980846	V704_0746	Placebo	B	PE	2018	V704
V704_0746_760_RE_NT_pblib002_36	ON980847	V704_0746	Placebo	B	PE	2018	V704
V704_0751_190_RE_NT_pblib001_53	ON980848	V704_0751	VRC01 low dose	B	PE	2018	V704
V704_0751_190_RE_NT_pblib002_38	ON980849	V704_0751	VRC01 low dose	B	PE	2018	V704
V704_0751_190_RE_NT_pblib003_34	ON980850	V704_0751	VRC01 low dose	B	PE	2018	V704
V704_0847_030_RE_NT_pblib001_34	ON980852	V704_0847	Placebo	B	PE	2018	V704
V704_0847_030_RE_NT_pblib002_23	ON980853	V704_0847	Placebo	B	PE	2018	V704
V704_0855_080_RE_NT_pblib001_187	ON980854	V704_0855	Placebo	B	PE	2018	V704
V704_0893_180_RE_NT_pblib001_32	ON980859	V704_0893	VRC01 low dose	B	PE	2019	V704
V704_0893_180_RE_NT_pblib003_5	ON980860	V704_0893	VRC01 low dose	B	PE	2019	V704
V704_0893_180_RE_NT_pblib002_11	ON980861	V704_0893	VRC01 low dose	B	PE	2019	V704
V704_0907_130_RE_NT_pblib001_32	ON980862	V704_0907	Placebo	B	US	2017	V704
V704_0911_150_RE_NT_pblib001_58	ON980863	V704_0911	Placebo	B	US	2017	V704
V704_0941_120_RE_NT_pblib001_90	ON980865	V704_0941	VRC01 high dose	B	US	2017	V704
V704_0944_180_RE_NT_pblib001_76	ON980866	V704_0944	Placebo	B	PE	2019	V704
V704_0985_100_RE_NT_pblib001_89	ON980867	V704_0985	VRC01 low dose	B	PE	2018	V704
V704_1183_220_RE_NT_pblib001_70	ON980873	V704_1183	Placebo	B	US	2018	V704
V704_1225_081_RE_NT_pblib001_22	ON980874	V704_1225	VRC01 low dose	B	US	2016	V704
V704_1225_310_RE_NT_pblib010_1	ON980875	V704_1225	VRC01 low dose	B	US	2016	V704
V704_1225_310_RE_NT_pblib016_1	ON980876	V704_1225	VRC01 low dose	B	US	2016	V704
V704_1236_060_RE_NT_pblib001_58	ON980877	V704_1236	VRC01 high dose	B	PE	2017	V704
V704_1236_060_RE_NT_pblib012_1	ON980878	V704_1236	VRC01 high dose	B	PE	2017	V704
V704_1236_060_RE_NT_pblib001_58_2	ON980879	V704_1236	VRC01 high dose	B	PE	2017	V704
V704_1236_070_RE_NT_pblib001_95	ON980880	V704_1236	VRC01 high dose	B	PE	2018	V704
V704_1332_120_RE_NT_pblib001_78	ON980882	V704_1332	VRC01 low dose	B	PE	2018	V704
V704_1350_750_RE_NT_pblib001_9	ON980883	V704_1350	VRC01 high dose	B	PE	2019	V704
V704_1535_030_RE_NT_pblib001_471	ON980889	V704_1535	Placebo	B	US	2017	V704
V704_1551_150_RE_NT_pblib001_53	ON980890	V704_1551	VRC01 low dose	B	PE	2018	V704
V704_1551_150_RE_NT_pblib002_18	ON980891	V704_1551	VRC01 low dose	B	PE	2018	V704
V704_1706_040_RE_NT_pblib001_26	ON980897	V704_1706	Placebo	B	PE	2018	V704
V704_1712_090_RE_NT_pblib001_141	ON980898	V704_1712	VRC01 low dose	B	US	2016	V704
V704_1716_090_RE_NT_pblib001_126	ON980899	V704_1716	VRC01 high dose	B	PE	2017	V704
V704_1731_070_RE_NT_pblib002_6	ON980900	V704_1731	VRC01 low dose	B	US	2017	V704
V704_1731_070_RE_NT_pblib001_8	ON980901	V704_1731	VRC01 low dose	B	US	2017	V704
V704_1747_170_RE_NT_pblib001_45	ON980905	V704_1747	VRC01 high dose	B	PE	2019	V704
V704_1783_150_RE_NT_pblib001_144	ON980907	V704_1783	Placebo	B	PE	2019	V704
V704_1802_080_RE_NT_pblib001_69	ON980908	V704_1802	VRC01 high dose	B	PE	2017	V704
V704_1802_080_RE_NT_pblib002_60	ON980909	V704_1802	VRC01 high dose	B	PE	2017	V704
V704_1835_150_RE_NT_pblib001_10	ON980910	V704_1835	Placebo	B	PE	2018	V704
V704_1835_150_RE_NT_pblib002_9	ON980911	V704_1835	Placebo	B	PE	2018	V704
V704_1941_120_RE_NT_pblib001_45	ON980914	V704_1941	VRC01 high dose	B	US	2017	V704
V704_1969_210_RE_NT_pblib002_3	ON980915	V704_1969	VRC01 high dose	B	US	2018	V704
V704_1969_210_RE_NT_pblib001_24	ON980916	V704_1969	VRC01 high dose	B	US	2018	V704
V704_1991_230_RE_NT_pblib001_38	ON980917	V704_1991	Placebo	B	PE	2018	V704
V704_1991_230_RE_NT_pblib002_19	ON980918	V704_1991	Placebo	B	PE	2018	V704
V704_2061_140_RE_NT_pblib001_94	ON980919	V704_2061	VRC01 low dose	B	PE	2019	V704
V704_2065_060_RE_NT_pblib001_47	ON980920	V704_2065	Placebo	B	PE	2018	V704
V704_2065_060_RE_NT_pblib002_42	ON980921	V704_2065	Placebo	B	PE	2018	V704
V704_2095_130_RE_NT_pblib001_136	ON980922	V704_2095	Placebo	B	PE	2019	V704
V704_2150_230_RE_NT_pblib001_9	ON980923	V704_2150	VRC01 low dose	B	PE	2018	V704
V704_2164_030_RE_NT_pblib001_36	ON980924	V704_2164	VRC01 high dose	B	PE	2018	V704
V704_2164_030_RE_NT_pblib002_9	ON980925	V704_2164	VRC01 high dose	B	PE	2018	V704
V704_2189_030_RE_NT_pblib001_12	ON980926	V704_2189	VRC01 low dose	B	US	2017	V704
V704_2407_150_RE_NT_pblib003_6	ON980928	V704_2407	VRC01 low dose	B	US	2017	V704
V704_2407_150_RE_NT_pblib005_2	ON980929	V704_2407	VRC01 low dose	B	US	2017	V704
V704_2407_150_RE_NT_pblib001_79	ON980930	V704_2407	VRC01 low dose	B	US	2017	V704
V704_2408_040_RE_NT_pblib001_9	ON980931	V704_2408	VRC01 high dose	B	PE	2018	V704
V704_2495_180_RE_NT_pblib001_293	ON980932	V704_2495	VRC01 low dose	B	PE	2019	V704
V704_2531_141_RE_NT_pblib001_240	ON980933	V704_2531	VRC01 low dose	B	US	2017	V704
V704_2536_030_RE_NT_pblib013_2	ON980934	V704_2536	VRC01 high dose	B	PE	2018	V704
V704_2536_030_RE_NT_pblib010_2	ON980935	V704_2536	VRC01 high dose	B	PE	2018	V704
V704_2536_030_RE_NT_pblib001_77	ON980936	V704_2536	VRC01 high dose	B	PE	2018	V704
V704_2541_080_RE_NT_pblib003_5	ON980937	V704_2541	Placebo	B	US	2018	V704
V704_2541_080_RE_NT_pblib001_13	ON980938	V704_2541	Placebo	B	US	2018	V704
V704_2541_080_RE_NT_pblib042_1	ON980939	V704_2541	Placebo	B	US	2018	V704
V704_2544_140_RE_NT_pblib002_10	ON980940	V704_2544	Placebo	B	US	2018	V704
V704_2544_140_RE_NT_pblib001_11	ON980941	V704_2544	Placebo	B	US	2018	V704
V704_2544_150_RE_NT_pblib001_33	ON980942	V704_2544	Placebo	B	US	2018	V704
V704_2624_200_RE_NT_pblib001_122	ON980943	V704_2624	VRC01 low dose	B	PE	2019	V704
V704_2625_090_RE_NT_pblib001_183	ON980944	V704_2625	VRC01 low dose	B	PE	2018	V704
V704_2643_210_RE_NT_pblib001_23	ON980945	V704_2643	VRC01 high dose	B	PE	2018	V704
V704_2684_181_RE_NT_pblib001_13	ON980946	V704_2684	Placebo	B	PE	2018	V704
V704_2684_181_RE_NT_pblib006_3	ON980947	V704_2684	Placebo	B	PE	2018	V704
V704_2685_080_RE_NT_pblib001_44	ON980948	V704_2685	VRC01 high dose	B	PE	2017	V704
V704_2767_070_RE_NT_pblib001_63	ON980949	V704_2767	Placebo	B	PE	2017	V704
V704_2777_210_RE_NT_pblib005_2	ON980950	V704_2777	VRC01 high dose	B	US	2017	V704
V704_2777_210_RE_NT_pblib001_10	ON980951	V704_2777	VRC01 high dose	B	US	2017	V704
V704_2834_210_RE_NT_pblib001_44	ON980954	V704_2834	Placebo	B	BR	2019	V704
V704_2834_210_RE_NT_pblib002_26	ON980955	V704_2834	Placebo	B	BR	2019	V704
V704_2839_140_RE_NT_pblib001_208	ON980956	V704_2839	Placebo	B	PE	2019	V704
V704_2901_170_RE_NT_sga01_s	ON980957	V704_2901	VRC01 high dose	B	US	2018	V704
V704_2901_190_RE_NT_pblib004_5	ON980958	V704_2901	VRC01 high dose	B	US	2018	V704
V704_2901_190_RE_NT_pblib003_7	ON980959	V704_2901	VRC01 high dose	B	US	2018	V704
V704_2901_190_RE_NT_pblib002_8	ON980960	V704_2901	VRC01 high dose	B	US	2018	V704
V704_2981_150_RE_NT_pblib001_33	ON980961	V704_2981	Placebo	B	US	2018	V704
V704_2981_150_RE_NT_pblib002_11	ON980962	V704_2981	Placebo	B	US	2018	V704
V704_2981_150_RE_NT_pblib003_4	ON980963	V704_2981	Placebo	B	US	2018	V704
V704_2981_150_RE_NT_pblib004_2	ON980964	V704_2981	Placebo	B	US	2018	V704
V704_3008_040_RE_NT_pblib001_113	ON980965	V704_3008	Placebo	B	PE	2018	V704
V704_3039_140_RE_NT_pblib001_20	ON980966	V704_3039	VRC01 low dose	B	PE	2018	V704
V704_3083_030_RE_NT_pblib001_23	ON980967	V704_3083	VRC01 low dose	B	PE	2018	V704
V704_0026_231_RE_NT_pblib001_3	OQ912888	V704_0026	Placebo	B	PE	2019	V704
V704_0372_250_RE_NT_pblib001_7	OQ912889	V704_0372	Placebo	B	PE	2019	V704
V704_0372_250_RE_NT_pblib002_6	OQ912890	V704_0372	Placebo	B	PE	2019	V704
V704_0856_240_RE_NT_pblib001_9	OQ912891	V704_0856	Placebo	B	US	2019	V704
V704_0886_250_RE_NT_pblib001_10	OQ912892	V704_0886	Placebo	B	PE	2019	V704
V704_1528_240_RE_NT_pblib001_17	OQ912893	V704_1528	Placebo	B	PE	2019	V704
V704_2448_240_RE_NT_pblib001_288	OQ912894	V704_2448	Placebo	B	PE	2018	V704
V704_2555_240_RE_NT_pblib001_231	OQ912895	V704_2555	Placebo	B	PE	2019	V704
V704_3000_240_RE_NT_pblib001_8	OQ912896	V704_3000	Placebo	B	PE	2018	V704
V704_3000_240_RE_NT_pblib019_1	OQ912897	V704_3000	Placebo	B	PE	2018	V704
V704_2165_231_RE_NT_pblib001_120	OR508936	V704_2165	VRC01 low dose	B	US	2018	V704
V704_2148_260_RE_NT_pblib001_413	OR508937	V704_2148	VRC01 high dose	B	US	2018	V704
V704_2524_240_RE_NT_pblib001_20	OR508938	V704_2524	VRC01 high dose	B	PE	2018	V704
V704_2524_240_RE_NT_pblib002_14	OR508939	V704_2524	VRC01 high dose	B	PE	2018	V704
V704_0503_250_RE_NT_pblib001_138	OR508940	V704_0503	VRC01 high dose	B	PE	2019	V704
V704_2080_250_RE_NT_pblib001_92	OR508941	V704_2080	VRC01 high dose	B	PE	2019	V704
V704_2560_250_RE_NT_pblib001_47	OR508942	V704_2560	VRC01 low dose	B	US	2018	V704
V704_2560_250_RE_NT_pblib002_23	OR508943	V704_2560	VRC01 low dose	B	US	2018	V704
V704_1262_250_RE_NT_pblib001_68	OR508945	V704_1262	VRC01 low dose	B	PE	2019	V704
V704_1907_250_RE_NT_pblib001_91	OR508946	V704_1907	VRC01 low dose	B	PE	2019	V704
V704_2171_250_RE_NT_pblib001_73	OR508947	V704_2171	VRC01 high dose	B	US	2019	V704
V704_0011_240_RE_NT_pblib002_13	OR508948	V704_0011	VRC01 low dose	B	PE	2019	V704
V704_0011_240_RE_NT_pblib003_13	OR508949	V704_0011	VRC01 low dose	B	PE	2019	V704
V704_0011_240_RE_NT_pblib001_29	OR508950	V704_0011	VRC01 low dose	B	PE	2019	V704
V704_2838_260_RE_NT_pblib001_60	OR508954	V704_2838	VRC01 low dose	B	US	2019	V704
V704_2838_260_RE_NT_pblib002_35	OR508955	V704_2838	VRC01 low dose	B	US	2019	V704
V704_3023_260_RE_NT_pblib001_35	OR508956	V704_3023	VRC01 low dose	B	PE	2019	V704
V704_3023_260_RE_NT_pblib002_5	OR508957	V704_3023	VRC01 low dose	B	PE	2019	V704
V704_0622_250_RE_NT_pblib001_45	OR508958	V704_0622	VRC01 high dose	B	PE	2020	V704
V704_0651_200_RE_NT_pblib001_39	OR508959	V704_0651	Placebo	B	PE	2019	V704
V704_0651_200_RE_NT_pblib002_14	OR508960	V704_0651	Placebo	B	PE	2019	V704
V704_0578_190_RE_NT_pblib001_22	OR508962	V704_0578	VRC01 low dose	B	PE	2019	V704
V704_0128_220_RE_NT_pblib001_52	ON980817	V704_0128	Placebo	BF1	PE	2019	V704
V704_0128_220_RE_NT_pblib002_40	ON980818	V704_0128	Placebo	BF1	PE	2019	V704
V704_0592_050_RE_NT_pblib001_14	ON980837	V704_0592	VRC01 low dose	BF1	PE	2017	V704
V704_0826_040_RE_NT_pblib001_72	ON980851	V704_0826	VRC01 low dose	BF1	PE	2018	V704
V704_1109_140_RE_NT_pblib001_191	ON980868	V704_1109	Placebo	BF1	PE	2019	V704
V704_1651_150_RE_NT_pblib001_167	ON980892	V704_1651	VRC01 low dose	BF1	PE	2018	V704
V704_1651_150_RE_NT_pblib002_6	ON980893	V704_1651	VRC01 low dose	BF1	PE	2018	V704
V704_1930_170_RE_NT_pblib002_114	ON980912	V704_1930	Placebo	BF1	PE	2019	V704
V704_1930_170_RE_NT_pblib001_234	ON980913	V704_1930	Placebo	BF1	PE	2019	V704
V704_2788_060_RE_NT_pblib001_96	ON980952	V704_2788	Placebo	BF1	PE	2017	V704
V704_2788_060_RE_NT_pblib002_20	ON980953	V704_2788	Placebo	BF1	PE	2017	V704
V704_0831_250_RE_NT_pblib001_212	OR508944	V704_0831	VRC01 high dose	BF1	PE	2019	V704
V704_0904_250_RE_NT_pblib001_9	OR508952	V704_0904	VRC01 high dose	BF1	PE	2019	V704
V704_1911_240_RE_NT_pblib001_167	OR508953	V704_1911	VRC01 low dose	BF1	PE	2019	V704
V704_0279_080_RE_NT_pblib001_16	OR508961	V704_0279	Placebo	BF1	PE	2018	V704
V704_1654_760_RE_NT_pblib001_21	ON980894	V704_1654	VRC01 high dose	C	BR	2019	V704
V704_1654_760_RE_NT_pblib002_21	ON980895	V704_1654	VRC01 high dose	C	BR	2019	V704
V704_1654_760_RE_NT_pblib006_3	ON980896	V704_1654	VRC01 high dose	C	BR	2019	V704
V704_0496_040_RE_NT_pblib001_37	ON980826	V704_0496	Placebo	F1	BR	2017	V704
V704_0892_090_RE_NT_con01_s	ON980855	V704_0892	VRC01 high dose	F1	PE	2018	V704
V704_0892_090_RE_NT_pblib001_27	ON980856	V704_0892	VRC01 high dose	F1	PE	2018	V704
V704_0892_090_RE_NT_pblib002_14	ON980857	V704_0892	VRC01 high dose	F1	PE	2018	V704
V704_0892_090_RE_NT_pblib018_2	ON980858	V704_0892	VRC01 high dose	F1	PE	2018	V704
V704_0925_110_RE_NT_pblib001_22	ON980864	V704_0925	VRC01 low dose	F1	PE	2019	V704
V704_1168_080_RE_NT_pblib001_41	ON980869	V704_1168	VRC01 high dose	F1	PE	2017	V704
V704_1168_080_RE_NT_pblib002_16	ON980870	V704_1168	VRC01 high dose	F1	PE	2017	V704
V704_1328_040_RE_NT_pblib001_210	ON980881	V704_1328	VRC01 high dose	F1	PE	2018	V704
V704_1481_220_RE_NT_pblib001_134	ON980886	V704_1481	VRC01 high dose	F1	PE	2018	V704
V704_1481_220_RE_NT_pblib003_15	ON980887	V704_1481	VRC01 high dose	F1	PE	2018	V704
V704_1481_220_RE_NT_pblib002_56	ON980888	V704_1481	VRC01 high dose	F1	PE	2018	V704
V704_1739_210_RE_NT_pblib003_7	ON980902	V704_1739	VRC01 high dose	F1	PE	2018	V704
V704_1739_220_RE_NT_pblib001_10	ON980903	V704_1739	VRC01 high dose	F1	PE	2018	V704
V704_1739_210_RE_NT_pblib001_17	ON980904	V704_1739	VRC01 high dose	F1	PE	2018	V704
V704_1775_030_RE_NT_pblib001_135	ON980906	V704_1775	Placebo	F1	PE	2018	V704
V704_2315_160_RE_NT_pblib001_132	ON980927	V704_2315	VRC01 low dose	F1	PE	2017	V704
V704_1429_090_RE_NT_pblib002_75	ON980884	V704_1429	Placebo	F2	CH	2017	V704
V704_1429_090_RE_NT_pblib001_111--	ON980885	V704_1429	Placebo	F2	CH	2017	V704
